# Supplementary material for: Three New Species of Microdochium (Microdochiaceae, Xylariales) on Bambusaceae sp. and Saprophytic Leaves from Hainan and Yunnan, China
Source: J Fungi (Basel). 2023 Dec 7;9(12):1176. doi: 10.3390/jof9121176 (PMC10744526; doi:10.3390/jof9121176)
Supplement: Supplementary file 1 [file jof-09-01176-s001.zip]

Archive with 1 entries (1 files):
- jof-2719593-supplementary.txt
