# Supplementary material for: Three New Species of Microdochium (Microdochiaceae, Xylariales) on Bambusaceae sp. and Saprophytic Leaves from Hainan and Yunnan, China
Source: J Fungi (Basel). 2023 Dec 7;9(12):1176. doi: 10.3390/jof9121176 (PMC10744526; doi:10.3390/jof9121176)
Supplement: Supplementary file 1 [file jof-09-01176-s001.zip › jof-2719593-supplementary.txt]

>KP858996_1_Microdochium_albescens_strain_CBS_291_79_
--GTCTCCGTAGGTGAACCTGCGGAGGGATCATTACTGAGTT-TTCAACTCTCCAAACCATGTGAAC-TTACCACTGTTGCCTCGGTGG-TTGGCGCTCCTCCCTCTCTG----AAAGGGGCGCC----GCCGCCGGCGGACAAACTAAACTCTTGTCAA-CTTTGTCAAATCTGAATCTAAACTAAGAAATAAGTTAAAACTTTCAACAACGGATCTCTTGGTTCTGGCATCGATGAAGAACGCAGCGAAATGCGATAAGTAATGTGAATTGCAGAATTCAGTGAATCATCGAATCTTTGAACGCACATTGCGCCCATTAGTATTCTAGTGGGCATGCCTGTTCGAGCGTCATTTCAACCCTTAAGCCTAGCTTAGTGTTGGGAGACTGCGCTAAACCGCAGCTCCTCAAAACCAG-TGGCGGAGTCGCTCTGTGCTCTGAGCGTAGTAATTC-TCTATCTCGCTTGTATGAACGCAGTGGTCGACGGCCATAAACCGCACCTCTCCCCCTCCAGGGATTGGGCAC---CTTTTTAATGGTTGACCTCGGATCAGGTAGGA---ATACCCGCTGAACTTA----ATTGCCCTAGTAACGGCG-AGTGAAGCGGCAACAGCTCAAATTTGAAATCTGGCTTTCGGGTCCGAGTTGTAATTTGTAGAGGATGATTTTGGTTAGGTACCTTCCGAGTTCCTTGGAACAGGACGCCTTAGAGGGTGAGAGCCCCGTACGGTTGGATGCCGAGCCTCTGTAAATCTCCTTCGACGAGTCGAGTAGTTTGGGAATGCTGCTCTAAATGGGAGGTAAATTTCTTCTAAAGCTAAATACCGGCCAGAGACCGATAGCGCACAAGTAGAGTGATCGAAAGATGAAAAGCACTTTGAAAAGAGGGTTAAATAGTACGTGAAATTGTTGAAAGGGAAGGGCTTGTGACCAGACCTTTGCCTTGCGGATCATCCGGTGTTCTCACCGGTGCACTCCGCTTGGTTGAGGCCAGCATCAGTTTTGGCGGCGGGATAAAGACTTCAGGAACGTGACTCCCCCGGGAGTGTTATAGCCTGCTGTGTAATACCGCCGCTGGGACTGAGGACCGCGCTTCGGCTAGGATGCTGGCATAATGGTCATCAGCCACCCGTCTTGAAACACGGACCAAGGAGTCGAACATTTATGCGAGTTTTTGGGTGTTAAACCCTCAAGCGTAATGAAAGTGAACGGAGGTGAGAGCCCTTACGGGTGCATCATCGACCGATCCTGATGTCTTCGGATGGATTTGAGTAAGAGCATAACTGTTCGGACCCGAAAGATGGTGAACTATGCGTGGATAGGGTGAAGCCAGAGGAAACTCTGGTGGAGGCTCGCAGCGGTTCTGACGTGCAAATCGATCGTCAAATCTGCGCATGGGGGCGAAAGACTA-------------GTCCACCTGGGCCCACTTGCGAAGGACGAATACCCCCGTTGGTAGAGATGGTAAGCTCGCCAAGCCGCGGCAGCTACATAATA-CGCATTGGGGGCTGGTTTGCCCCGCTGAGACGCCCGAGGGTCAGGCTTGCGGTCTGGTCAAGAACCTCTCGCTGATGTGCTCAATCAGCGTGGGGACCTCAACCGAGCCCATCATCGACTACATGATTACAAGGAACATGGAGGTGCTTGAGGAGTACGAGCCTTTGCGATATCCAAACGCCACAAAGATCTTCTTGAACGGTTCCTGGATTGGCGTGCACCAAGACCCCAAGACCCTGGTACGAGACGTTCAGCAGCTCAGACGAAACAACCAGATCCCCGCCGAGGTCTCACTGATTCGCGATATCAGAGATCGCGAGTTCAAGATTTTCTCGGATGCGGGACGTGTCATGCGGCCTCTGTTCGTCGTGGAGCAAGAAGACAACCCGGATACTGGCGCAGAGAAGGGCTCGCTCACACTCAATAAAGAGCATATTCGAAAGCTCGAGAACGATCAGACTCTTCCTGCAGGCAGCGACGAATACTTCGGCTGGCAGGGCCTTGTCAACGAAGGTGTCATCGAGTACCTCGACGCCGAGGAAGAGGAGACGTCAATGATCTGCATGACTGCCGAGGACTTGGAGACATTTCGGCTTGCCAAACAAGGCCACGACATGACGGTGGACACCAGCGAGGAACCCAACAAGCGGATCAATACTCGTATGAACCCGACCACGCACATGTATACGCACTGCGAGATTCATCCCAGCATGCTTCTTGGCATCTG----------------CTGGAAACAAGTACGTTCCTCGTGCCGTTCTTGTCGATCTCGAGCCCGGCACCATGGACGCCGTCCGTGCTGGTCCCTTTGGCCAGCTTTTCCGCCCCGACAACTTCGTTTTCGGTCAGTCCGGTGCCGGCAACAACTGGGCCAAGGGTCACTACACTGAGGGTGCCGAGCTTGTCGACCAGGTCCTCGAGGTTGTCCGTCGCGAGGCCGAGGGCTGCGACAGCCTCCAGGGTTTCCAAATCACCCACTCTCTCGGTGGTGGTACTGGTGCCGGTATGGGTACGCTCCTCATCTCCAAGATCCGTGAGGAGTTCCCCGACCGGATGATGGCCACCTTCTCGGTCGTCCCCTCCCCCAAGGTCTCCGACACCGTCGTTGAGCCCTACAACGCGACTCTGTCCATCCACCAGCTTGTCGAGAACTCGGACGAGACCTTCTGCATTGATAACGAGGCTCTCTACGACATCTGCATGCGCACCCTCAAGCTCTCCAACCCCTCGTACGGCGACCTGAACTACCTCGTCTCCGCCGTCATGTCCGGCGTCACCACCTGCTTGCGCTTCCCTGGCCAGCTCAACTCCGACTTGCGCAAGCTCGCCGTCAACATGGTTCCTTTCCCCCGTCTCCACTTCTTCATGGTCGGCTTCGCTCCCCTGACCAGCCGTGGCGCCCACTCCTTCCG-----
>KP858994_1_Microdochium_albescens_strain_CBS_243_83_
--GTCTCCGTAGGTGAACCTGCGGAGGGATCATTACTGAGTT-TTCAACTCTCCAAACCATGTGAAC-TTACCACTGTTGCCTCGGTGG-TTGGCG---CTCCTCCCTCTCTG-AAAGGGGCGCC----GCCGCCGGCGGACAAACTAAACTCTTGTCAA-CTTTGTCAAATCTGAATCTAAACTAAGAAATAAGTTAAAACTTTCAACAACGGATCTCTTGGTTCTGGCATCGATGAAGAACGCAGCGAAATGCGATAAGTAATGTGAATTGCAGAATTCAGTGAATCATCGAATCTTTGAACGCACATTGCGCCCATTAGTATTCTAGTGGGCATGCCTGTTCGAGCGTCATTTCAACCCTTAAGCCTAGCTTAGTGTTGGGAGACTGCGCTAAACCGCAGCTCCTCAAAACCAG-TGGCGGAGTC-CTCTGTGCTCTGAGCGTAGTAATTC-TCTATCTCGCTTGTATGAACGCAGCGGTCGACGGCCATAAACCGCGCCTCTCCCCCTCCAGGGATTGGGCAC---CTTTTTAATGGTTGACCTCGGATCAGGTAGGA---ATACCCGCTG------AGGGATTGCCCTAGTAACGGCG-AGTGAAGCGGCAACAGCTCAAATTTGAAATCTGGCTTTCGGGTCCGAGTTGTAATTTGTAGAGGATGATTTTGGTTAGGTACCTTCCGAGTTCCTTGGAACAGGACGCCTTAGAGGGTGAGAGCCCCGTACGGTTGGATGCCGAGCCTCTGTAAATCTCCTTCGACGAGTCGAGTAGTTTGGGAATGCTGCTCTAAATGGGAGGTAAATTTCTTCTAAAGCTAAATACCGGCCAGAGACCGATAGCGCACAAGTAGAGTGATCGAAAGATGAAAAGCACTTTGAAAAGAGGGTTAAATAGTACGTGAAATTGTTGAAAGGGAAGGGCTTGTGACCAGACCTTTGCCTTGCGGATCATCCGGTGTTCTCACCGGTGCACTCCGCTTGGTTGAGGCCAGCATCAGTTTCGGCGGCGGGATAAAGACTTCAGGAACGTGACTCCCCCGGGAGTGTTATAGCCTGCTGTGTAATACCGCCGCTGGGACTGAGGACCGCGCTTCGGCTAGGATGCTGGCATAATGGTCATCAGCCACCCGTCTTGAAACACGGACCAAGGAGTCGAACATTTATGCGAGTTTTTGGGTGTTAAACCCTCAAGCGTAATGAAAGTGAACGGAGGTGAGAGCCCTTACGGGTGCATCATCGACCGATCCTGATGTCTTCGGATGGATTTGAGTAAGAGCATAACTGTTCGGACCCGAAAGATGGTGAACTATGCGTGGATAGGGTGAAGCCAGAGGAAACTCTGGTGGAGGCTCGCAGCGGTTCTGACGTGCAAATCGATCGTCAAATCTGCGCATGGGGGCGAAAGACTAGCTATACATTTGCGTCCACCTTGTCCCACTTGCGAAGGACGAATACCCCCGTTGGTAGAGATGGTAAGCTCGCCAAGCCGCGGCAGCTACACAATA-CGCATTGGGGGCTGGTTTGCCCCGCTGAGACGCCCGAGGGTCAGGCTTGCGGTCTGGTCAAGAACCTCTCGCTGATGTGCTCAATCAGCGTGGGGACCTCAACCGAGCCCATCATCGACTACATGATTACAAGGAACATGGAGGTGCTTGAGGAGTACGAGCCTTTGCGATATCCAAACGCCACAAAGATCTTCTTGAACGGTTCCTGGATTGGCGTGCACCAAGACCCCAAGACCCTGGTACGAGACGTTCAGCAGCTCAGACGAAACAACCAGATCCCCGCCGAGGTCTCACTGATTCGCGATATCAGAGATCGCGAGTTCAAGATTTTCTCGGATGCGGGACGTGTCATGCGGCCTCTGTTCGTCGTGGAGCAAGAAGACAACCCGGATACTGGCGCAGAGAAGGGCTCGCTCACACTCAATAAAGAGCATATTCGAAAGCTCGAGAACGATCAGACTCTTCCTGCAGGCAGCGACGAATACTTCGGCTGGCAGGGCCTTGTCAACGAAGGTGTCATCGAGTACCTCGACGCCGAGGAAGAGGAGACGTCAATGATCTGCATGACTGCCGAGGACTTGGAGACATTTCGGCTTGCCAAACAAGGCCACGACATGACGGTGGACACCAGCGAGGAACCCAACAAGCGGATCAATACTCGTATGAACCCGACCACGCACATGTATACGCACTGCGAGATTCATCCCAGCATGCTTCTTGGCATCTGCGCCAGTATCATTCCTCTGGAAACAAGTACGTTCCTCGTGCCGTTCTTGTCGATCTCGAGCCCGGCACCATGGACGCCGTCCGTGCTGGTCCCTTTGGCCAGCTTTTCCGCCCCGACAACTTCGTTTTCGGTCAGTCCGGTGCCGGCAACAACTGGGCCAAGGGTCACTACACTGAGGGTGCCGAGCTTGTCGACCAGGTCCTCGAGGTTGTCCGTCGCGAGGCCGAGGGCTGCGACAGCCTCCAGGGTTTCCAAATCACCCACTCTCTCGGTGGTGGTACTGGTGCCGGTATGGGTACGCTCCTCATCTCCAAGATCCGTGAGGAGTTCCCCGACCGGATGATGGCCACCTTCTCGGTCGTCCCCTCCCCCAAGGTCTCCGACACCGTCGTTGAGCCCTACAACGCGACTCTGTCCATCCACCAGCTTGTCGAGAACTCGGACGAGACCTTCTGCATTGATAACGAGGCTCTCTACGACATCTGCATGCGCACCCTCAAGCTCTCCAACCCCTCGTACGGCGACCTGAACTACCTCGTCTCCGCCGTCATGTCCGGCGTCACCACCTGCTTGCGCTTCCCTGGCCAGCTCAACTCCGACTTGCGCAAGCTCGCCGTCAACATGGTTCCTTTCCCCCGTCTCCACTTCTTCATGGTCGGCTTCGCTCCCCTGACCAGCCGTGGCGCCCACTCCTTCCGTGCCG
>KP859010_1_Microdochium_bolleyi_strain_CBS_540_92_
--GTCTCCGTAGGTGAACCTGCGGAGGGATCATTACTGAGTT-TTTAACTCTCCAAACCATGTGAAC-TTACCACTGTTGCCTCGGTGG-TCGGTGCTG---------------GAAACAGTGCT----GCCACCGGTGGAC-TACTAAACTCTTGTTAATTTTTGTCAAATCTGAATCAAAACTAAGAAATAAGTTAAAACTTTCAACAACGGATCTCTTGGTTCTGGCATCGATGAAGAACGCAGCGAAATGCGATAAGTAATGTGAATTGCAGAATTCAGTGAATCATCGAATCTTTGAACGCACATTGCGCCCATTAGTATTCTAGTGGGCATGCCTGTTCGAGCGTCATTTCAACCCTTAAGCCTAGCTTAGTGTTGGGAGACTGC-CTAATACGCAGCTCCTCAAAACCAG-TGGCGGAGTCTGTTCGTGCTCTGAGCGTAGTAATTT-TTTATCTCGCTTCTGCAAGCCGGCCAGACGACAGCCATAAACCGCACCCTCTC----------GGGGGGCAC---TTTTTTAATGGTTGACCTCGGATCAGGTAGGA---ATACC------------GGGATTGCCCTAGTAACGGCG-AGTGAAGCGGCAACAGCTCAAATTTGAAATCTGGCCTTCTGGTCCGAATTGTAATTTGTAGAGGATGCTTTTGGTTAGGTACCTTTCGAGTTCCTTGGAACAGGACGCCTTAGAGGGTGAGAGCCCCGTACGATTGGATACCGAGCCTCTGTAAAGCTCCTTCGACGAGTCGAGTAGTTTGGGAATGCTGCTCTAAATGGGAGGTAAATTTCTTCTAAAGCTAAATACCGGCCAGAGACCGATAGCGCACAAGTAGAGTGATCGAAAGATGAAAAGCACTTTGAAAAGAGGGTTAAATAGTACGTGAAATTGTTGAAAGGGAAGGGCTTATGACCAGACCTTTGCCTTGCGGATCATCCGGTGTTCTCACCGGTGCACTCCGCTTGGTTGAGGCCAGCATCAGTTTTGGCGGCCGGATAAAGACTTCAGGAATGTGACTCCCCCGGGAGTGTTATAGCCTGCTGTGTAATACGGCCGCTGGGACTGAGGACCGCGCTTCGGCTAGGATGCTGGCATAATGGTCATCAGCCACCCGTCTTGAAACACGGACCAAGGAGTCGAACATTTATGCGAGTTTTTGGGTGTTAAACCCTCAAGCGTAATGAAAGTGAACGGAGGTGAGAGCCCTTACGGGTGCATCATCGACCGATCCTGATGTCTTCGGATGGATTTGAGTAAGAGCATAACTGTTCGGACCCGAAAGATGGTGAACTATGCGTGGATAGGGTGAAGCCAGAGGAAACTCTGGTGGAGGCTCGCAGCGGTTCTGACGTGCAAATCGATCGTCAAATCTGCGCATGGGGGCGAAAGACTAGGTACACCTTTGCGTCTACCTTGTCCCACTTGCGCAGAACAAACACTCCCGTTGGCCGAGATGGCAAGCTTGCCAAACCTCGCCAGCTGCACAACA-CGCACTGGGGTCTCGTCTGTCCGGCTGAGACGCCCGAGGGGCAGGCTTGTGGTCTGGTCAAGAACCTTTCTCTCATGTGCTCAATCAGCGTGGGAACTTCAACGGAACCCATTATCGACTACATGATCACGAGGAACATGGAGGTGCTTGAGGAGTACGAGCCACTACGATACCCAAACGCAACGAAGATCTTCCTGAACGGATCGTGGATTGGCGTGCACCAGGACCCCAAGACGTTGGTGCGCGATGTCCAGCAACTTCGTCGCAACAATCAGATTCCTGCAGAGGTTTCGCTCATTCGTGACATCAGAGACCGCGAGTTCAAGATATTTTCTGACGCCGGTCGTGTTATGCGCCCCCTGTTCGTGGTGGAGCAAGAGGACAACCCAGACACTGGGGTGGAGAAAGGTTCCTTGGTGCTCAACAAGGAGCATATCAGGAAGCTCGAGAACGACCAGGCTCACGGTGCTGGGAGCGAGGAGTACTTTGGCTGGCAAGGCCTGGTCAACGAAGGTGTGATTGAATACTTGGACGCCGAAGAAGAGGAGACTTCGATGATCTGCATGACCGCTGAGGATCTCGAGACCTTCCGGCTGGCGAAACAAGGCCACGACATGACAACGGACAACAGCGAGGAGCCGAACAAGCGAGTGAAGACTCGGATGAACCCGACAACGCACATGTACACTCACTGCGAAATCCACCCCAGTATGCTTCTGGGCATCTGCGCCAGCATCATTCCACCGGCAACAAGTACGTTCCTCGCGCCGTTCTCGTCGATCTTGAGCCCGGTACCATGGATGCCGTCCGTGCTGGTCCCTTCGGCCAGCTTTTCCGCCCCGACAACTTCGTCTTCGGTCAGTCCGGTGCCGGCAACAACTGGGCCAAGGGTCATTACACTGAGGGTGCCGAGCTTGTCGACCAGGTCCTCGAGGTCGTCCGTCGCGAGGCTGAGGGCTGCGACTGCCTCCAGGGTTTCCAGATCACCCACTCTCTCGGTGGTGGTACCGGTGCCGGTATGGGTACGCTCCTCATCTCCAAGATCCGCGAGGAGTTCCCCGATCGCATGATGGCCACTTTCTCGGTCGTCCCCTCGCCCAAGGTCTCCGACACCGTTGTCGAGCCTTACAACGCCACTCTGTCCATCCACCAGCTTGTCGAGAACTCCGACGAGACCTTCTGCATTGACAACGAGGCCCTGTACGACATCTGCATGCGCACCCTGAAGCTCTCCAACCCCTCGTACGGCGACTTGAACTACCTCGTCTCCGCCGTCATGTCCGGTGTCACCACATGCCTGCGTTTCCCTGGTCAGCTCAACTCTGATCTGCGCAAGCTCGCCGTCAACATGGTGCCATTCCCTCGTCTGCACTTCTTCATGGTCGGCTTCGCTCCCCTGACCAGCCGTGGCGCCCACTCCTTCCGTGCCG
>KP859003_1_Microdochium_citrinidiscum_strain_CBS_109067_
--GTCTCCGTAGGTGAACCTGCGGAGGGATCATTACTGAGTT-TTCAACTCTCCAAACCATGTGAAC-TTACCACTGTTGCCTCGGTGG-TTAGTGCTCCTCCCCTCTCGG---GGAAGGGTGCT----GCCGCCGGTGGAC-TACTAAACTCTTGTTAATTTTTTGGCATTCTGAATCATAACTAAGAAATAAGTTAAAACTTTCAACAACGGATCTCTTGGTTCTGGCATCGATGAAGAACGCAGCGAAATGCGATAAGTAATGTGAATTGCAGAATTCAGTGAATCATCGAATCTTTGAACGCACATTGCGCCCATTAGTATTCTAGTGGGCATGCCTGTTCGAGCGTCATTTCAACCCTTAAGCCTAGCTTAGCGTTGGGAGACTGCGCTAAACCGCAGCTCCTCAAAACCAG-TGGCGGAGTCCTCTCGTGCTCTGAGCGTAGTAGTTA-CTTATCTCGCTTTTGTAA-CACGGTGGTCGACGGCCATAAACCGCACTCCTTC----------GGGGGGCAC----TTTTTAATGGTTGACCTCGGATCAGGTAGGA---ATACCCGCTGAACTTAAGGGATTGCCCTAGTAACGGCG-AGTGAAGCGGCAACAGCTCAAATTTGAAATCTGGCCTTCGGGTCCGAGTTGTAATTTGTAGAGGATGCTTTTGGTTAGGTACCTTCCGAGTTCCTTGGAACAGGACGCCTTAGAGGGTGAGAGCCCCGTACGGTTGGATGCCGAGCCTCTGTAAAGCTCCTTCGACGAGTCGAGTAGTTTGGGAATGCTGCTCTAAATGGGAGGTAAATTTCTTCTAAAGCTAAATACCGGCCAGAGACCGATAGCGCACAAGTAGAGTGATCGAAAGATGAAAAGCACTTTGAAAAGAGGGTTAAATAGTACGTGAAATTGTTGAAAGGGAAGGGCTTGTGACCAGACCTTTGCCTTGCGGATCATCCGGTGTTCTCACCGGTGCACTCCGTTTGGTTGAGGCCAGCATCAGTTCTGGCGGCGGGATAAAGACTTCAGGAATGTGACTCCTCCGGGAGTGTTATAGCCTGCTGTGTAATACCGCCGCCGGGACTGAGGACCGCGCTTCGGCTAGGATGCTGGCATAATGGTCATCAGCCACCCGTCTTGAAACACGGACCAAGGAGTCGAACATTTATGCGAGTTTTTGGGTGTTAAACCCTCAAGCGTAATGAAAGTGAACGGAGGTGAGAGCCCTTACGGGTGCATCATCGACCGATCCTGATGTCTTCGGATGGATTTGAGTAAGAGCATAACTGTTCGGACCCGAAAGATGGTGAACTATGCGTGGATAGGGTGAAGCCAGAGGAAACTCTGGTGGAGGCTCGCAGCGGTTCTGACGTGCAAATCGATCGTCAAATCTGCGCATGGGGGCGAAAGACTAGCTACACGTTTGCGTCTACCTTGTCCCACTTGCGGAGAACCAACACCCCTGTTGGTAGAGACGGCAAGCTCGCCAAGCCACGGCAGCTACACAACA-CTCATTGGGGACTTGTCTGCCCTGCTGAGACGCCCGAAGGCCAAGCTTGTGGTTTGGTCAAGAACCTTTCGCTCATGTGCTCGATCAGCGTGGGAACTTCCACCGAGCCCATCATCGACTACATGATTACAAGGAATATGGAAGTACTTGAGGAGTACGAGCCTTTGCGATATCCAAACGCCACGAAAATCTTCTTGAATGGGTCATGGATCGGCGTGCACCAAGATCCTAAGACCCTTGTCAGGGATGTCCAGCAACTTCGACGTAACAACCAGATTCCCGCCGAGGTGTCATTGATTCGCGATATCAGAGATCGGGAGTTCAAAATCTTCTCAGATGCCGGCCGTGTCATGCGACCGCTTTTTGTCGTGGAGCAAGAAGACAACCCAGAAACTGGCGCAGAGAAGGGCACCTTGACACTCAACAAGGAGCACATCCGGAAGCTCGAAAACGACCAAGCTCTCCCTCCAGGTAGCGACGAGTATTTTGGTTGGCAGGGGCTTGTCAACGAAGGCGTTATCGAGTATCTTGATGCCGAGGAAGAGGAGACGTCAATGATCTGTATGACAGCAGAGGATCTCGAGACTTTCCGTCTCGCTAAACAAGGTCACGACATGACGACAGACAACACTGAGGAACCCAACAAGCGCATCAAGACTCGCATGAATCCGACCACACACATGTACACGCATTGTGAAATCCATCCCAGCATGCTTCTTGGCATCTGTGCCAGTATCATTCCCCCGGCAACAAGTACGTTCCCCGTGCCGTTCTCGTCGATCTCGAGCCTGGTACCATGGACGCTGTCCGCGCTGGTCCCTTCGGCCAGCTTTTCCGCCCCGACAACTTCGTCTTCGGTCAGTCTGGTGCCGGCAACAACTGGGCCAAGGGTCACTACACTGAGGGTGCCGAGCTTGTCGACCAGGTTCTTGAGGTCGTCCGCCGCGAGGCTGAGGGCTGCGACTGCCTTCAGGGTTTCCAGATCACCCACTCCCTCGGTGGTGGTACTGGTGCCGGTATGGGTACGCTCCTCATCTCCAAGATCCGCGAGGAGTTCCCCGACCGCATGATGGCCACCTTCTCGGTCGTCCCCTCGCCCAAGGTTTCCGACACTGTCGTCGAGCCCTACAACGCGACTCTGTCCGTCCACCAGCTTGTCGAGAACTCCGACGAGACCTTCTGCATTGACAACGAGGCTCTCTACGACATTTGCATGCGCACTCTCAAGCTCTCCAACCCCTCATACGGCGACTTGAACTACCTCGTCTCCGCCGTCATGTCCGGTGTCACCACCTGCCTGCGCTTCCCTGGTCAGCTTAACTCTGATCTGCGCAAGCTCGCCGTCAACATGGTGCCTTTCCCTCGTCTCCATTTCTTCATGGTCGGCTTCGCTCCCCTGACCAGCCGTGGCGCCCACTCCTTCCGTGCCG
>KU746690_1_Microdochium_chrysanthemoides_strain_LC5363_
------------------------------------------------------------------C-TTACCACTGTTGCCTCGGTGGGATGGTGCTGCT-------------TCGGCGGTGCCA--GACCACCGGTGGAC-TACTAAACTCTTGTTAATTTTTGTCAAATCTGAATCATAACTAAGAAATAAGTTAAAACTTTCAACAACGGATCTCTTGGTTCTGGCATCGATGAAGAACGCAGCGAAATGCGATAAGTAATGTGAATTGCAGAATTCAGTGAATCATCGAATCTTTGAACGCACATTGCGCCCATTAGTATTCTAGTGGGCATGCCTGTTCGAGCGTCATTTCAACCCTTAAGCCTAGCTTAGTGTTGGGAGACTGC-CTAATACGCAGCTCCTCAAAACCAG-TGGCGGAGTCTGTTCGTACTCTGAGCGTAGTAATTT-TTTATCTCGCTTCTGCAAGTCGATCAGACAACAGCCAAAAACCGCACCCTCTC----------GGGGGGCAC---TTTTTTAATGGTTGACCTCGGATCAGGTAGGA---ATACCCGCTGAACTTAAGGGATTGCCCTAGTAACGGCG-AGTGAAGCGGCAACAGCTCAAATTTGAAATCTGGCSTTCTGGTCCGAATTGTAATTTGTAGAGGATGATTTTGGTTAGGTACCTTCCGAGTTCCTTGGAACAGGACGCCTTAGAGGGTGAGAGCCCCGTACGGTTGGATGCCGAGCCTTTGTAAATCTCCTTCGACGAGTCGAGTAGTTTGGGAATGCTGCTCTAAATGGGAGGTAAATTTCTTCTAAAGCTAAATACCGGCCAGAGACCGATAGCGCACAAGTAGAGTGATCGAAAGATGAAAAGCACTTTGAAAAGAGGGTTAAATAGTACGTGAAATTGTTGAAAGGGAAGGGCTTGTGACCAGACCTTTGCCTTGCGGATCATCCGGTGTTCTCACCGGTGCACTCCGCTTGGTTGAGGCCAGCATCAGTTTTGGCGGCGGGATAAAGACTTTAGGAACGTGACTCCCCCGGGAGTGTTATAGCCTACTGTGTAATACCGCCACCGAGACTGAGGACCGCGCTTCGGCTAGGATGCTGGCATAATGGTCATCAGCCACCCGTCTTGAAACACGGACCAAGGAGTCGAACATTTATGCGAGTTTTTGGGTGTTAAACCCTCAAGCGTAATGAAAGTGAACGGAGGTGAGAGCCCTTACGGGTGCATCATCGACCGATCCTGATGTCTTCGGATGGATTTGAGTAAGAGCATAACTGTTCGGACCCGAAAGATGGTGAACTATGCGTGGATAGGGTGAAGCCAGAGGAAACTCTGGTGGAGGCTCGCAGCGGTTCTGACGTGCAAATCGATCGTCAAATCTGCGCATGGGGGCGAAAGACTA---------------------------------------------------------------------------------------------------------------------------------------------------------------------------------------------------------------------------------------------------------------------------------------------------------------------------------------------------------------------------------------------------------------------------------------------------------------------------------------------------------------------------------------------------------------------------------------------------------------------------------------------------------------------------------------------------------------------------------------------------------------------------------------------------------------------------------------------------------------------------------------------------------------------------------------------------------------------------------------------------------------------------------------------------------------------------------------------------------------------------------------------------------------------------------------------------------------------------------------------------------------------------------------------------------------------------------------------------------------------------------------------------------------------------------------------------------------------------------------------------------------------------------------------------------------------------------------
>KP858999_1_Microdochium_colombiense_strain_CBS_624_94_
--GTCTCCGTAGGTGAACCTGCGGAGGGATCATTACTGAGTT-TTCAACTCTCCAAACCATGTGAAC-TTACCACTGTTGCCTCGGTGGTTTGGGTCCTCA-----------------CGGGCCT---GACCACCGGTGGAC-TACTAAACTCTTGTTAATTTTTGGC-ATTCTGAATCATAACTAAGAAATAAGTTAAAACTTTCAACAACGGATCTCTTGGTTCTGGCATCGATGAAGAACGCAGCGAAATGCGATAAGTAATGTGAATTGCAGAATTCAGTGAATCATCGAATCTTTGAACGCACATTGCGCCCATTAGTATTCTAGTGGGCATGCCTGTTCGAGCGTCATTTCAACCCTTAAGCCTAGCTTAGTGTTGGGAGACTGC-CTAATACGCAGCTCCTCAAAACCAG-TGGCGGAGTCTGTTCGTGCTCTGAGCGTAGTAATTC-TTTATCTCGCTTCTGTAAGCCGGTCAGACAACAGCCATAAACCGCACCCTTC------------GGGGGCAC----TTTTTAATGGTTGACCTCGGATCAGGTA----------------------AGGGATTGCCCTAGTAACGGCG-AGTGAAGCGGCAACAGCTCAAATTTGAAATCTGGCCTTCTGGTCCGAATTGTAATTTGTAGAGGATGCTTTTGGTTAGGTACCTTCCGAGTTCCTTGGAACAGGACGCCTTAGAGGGTGAGAGCCCCGTACGGTTGGATGCCGAGCCTCTGTAAAGCTCCTTCGACGAGTCGAGTAGTTTGGGAATGCTGCTCTAAATGGGAGGTAAATTTCTTCTAAAGCTAAATACCGGCCAGAGACCGATAGCGCACAAGTAGAGTGATCGAAAGATGAAAAGCACTTTGAAAAGAGGGTTAAATAGTACGTGAAATTGTTGAAAGGGAAGGGCTTATGACCAGACCTTTGCCTTGGGGATCATCCGGTGTTCTCACCGGTGCACTCCCCTTGGTTGAGGCCAGCATCAGTTTCGGCGGCGGGATAAAGACTTTAGGAATGTGACTCCTCCGGGAGTGTTATAGCCTACTGTGTAATACCGCCACTGGGACTGAGGACCGCGCTTCGGCTAGGATGCTGGCATAATGGTCATCAGCCACCCGTCTTGAAACACGGACCAAGGAGTCGAACATTTATGCGAGTTTTTGGGTGTTAAACCCTCAAGCGTAATGAAAGTGAACGGAGGTGAGAGCCCGTACGGGTGCATCATCGACCGATCCTGATGTCTTCGGATGGATTTGAGTAAGAGCATAACTGTTCGGACCCGAAAGATGGTGAACTATGCGTGGATAGGGTGAAGCCAGAGGAAACTCTGGTGGAGGCTCGCAGCGGTTCTGACGTGCAAATCGATCGTCAAATCTGCGCATGGGGGCGAAAGACTAGTTACACATTTGCGTCTACCTTATCCCATTTGCGCAGAACCAATACTCCAGTTGGCAGAGATGGCAAGCTTGCCAAACCTCGCCAACTACACAACA-CACACTGGGGTCTTGTCTGTCCTGCTGAAACGCCTGAGGGTCAGGCTTGCGGTCTGGTCAAGAACCTTTCTCTGATGTGCTCGATCAGTGTGGGAACGTCAACAGAACCCATCATTGACTACATGATCACCAGGAACATGGAGGTGTTGGAGGAGTACGAACCATTGCGTTATCCCAATGCCACAAAGATCTTCCTGAATGGGTCTTGGATTGGCGTGCACCAGGACCCCAAGACATTGGTGCGCGATGTCCAGCAGCTTCGCCGCAACAATCAAATCCCTGCAGAGGTCTCTCTGATCCGCGATATCAGAGATCGTGAGTTCAAAATCTTTTCTGACGCTGGCCGTGTCATGCGCCCTCTATTTGTTGTCGAGCATGAGGACAACCCGGACACGGGAGTCGAGAAGGGCGCGCTGGTGCTCAACAAGGAACACATCAGGAAGCTCGAGAACGACCAGGCCTTACCTCCTGGCAGTGACGAGTACTTCGGTTGGCAAGGCCTTGTCAACGAAGGTGTCATCGAGTATCTCGACGCCGAGGAAGAGGAAACCTCGATGATCTGCATGACCGCTGAGGATCTTGAGACCTTCCGCCTGGCGAAACAAGGTCACGACATGACGACGGACAACAGCGAGGAGCCGAACAAGCGTGTGAAGACCCGCATGAACCCGACAACACACATGTACACTCACTGCGAAATCCATCCTAGCATGCTTCTAGGCATCTGCGCCAGTATCATCCCACCGGCAACAAGTACGTCCCTCGCGCTGTCCTCGTCGATCTCGAGCCCGGTACCATGGATGCCGTCCGTGCCGGTCCCTTCGGCCAGCTCTTCCGCCCCGACAACTTCGTCTTTGGTCAGTCCGGTGCCGGCAACAACTGGGCCAAGGGTCACTACACTGAGGGTGCCGAGCTCGTCGACCAGGTCCTCGAGGTTGTCCGCCGCGAGGCTGAGGGCTGTGACTGCCTCCAGGGTTTCCAGATCACCCACTCTCTTGGTGGTGGTACCGGTGCCGGTATGGGTACGCTCCTCATCTCCAAGATCCGCGAGGAGTTCCCCGACCGCATGATGGCCACTTTCTCGGTCGTCCCTTCGCCCAAGGTCTCCGACACCGTCGTCGAGCCTTACAACGCCACACTGTCCGTCCACCAGCTCGTTGAGAACTCGGACCAGACCTTCTGCATTGACAACGAGGCTCTGTACGACATTTGCATGCGCACCCTGAAGCTCTCCAACCCCTCGTATGGCGACCTGAACTACCTCGTCTCCGCCGTCATGTCCGGTGTTACCACCTGCTTGCGTTTCCCCGGTCAGCTCAACTCTGACCTGCGCAAGCTCGCCGTCAACATGGTGCCCTTCCCTCGTCTCCACTTCTTCATGGTCGGCTTTGCTCCCCTGACCAGCCGTGGCGCCCACTCCTTCCGTGCCG
>OK586161_1_Microdochium_sp__strain_YFCC8794_
------------------------------------------------------AAACCATGTGAAC-TTACCACTGTTGCCTCGGTGG-AAGGTA--TCC-------------GAAAGGGTACT---GGAAACCGGTGGAC-ATCTAAACTCTTGTTAATTTTTGTC-ATTCTGAATCATAACTAAGAAATAAGTTAAAACTTTCAACAACGGATCTCTTGGTTCTGGCATCGATGAAGAACGCAGCGAAATGCGATAAGTAATGTGAATTGCAGAATTCAGTGAATCATCGAATCTTTGAACGCACATTGCGCCCATTAGTATTCTAGTGGGCATGCCTGTTCGAGCGTCATTTCAACCCTTAAGCCTAGCTTAGTGTTGGGAGACTGC-CTAATACGCAGCTCCTCAAAACCAG-TGGCAGAGTCTTTACGTACTCTGAGCGCAGTAATTC-TATATCTCGCTTCTGAAAACGT-CTAGACGATAGCCAAAAACCGCATGCTTC------------------------------------------------------------------------------------------------------------------------------------------------------------------------------------------------------------------------------------------------------------------------------------------------------------------------------------------------------------------------------TAAAAAAAACTTTGAAAAGAGAGTTAAATAGTACGTGAAATTGTTGAAAGGGAAGGGCTTATGACCAGACCTTTGCATTGAGGATCATCCGGTGTTCTCACCGGTGCACTTCTCTTTGTTGAGGCCAGCATCAGTTCTAGTTGGGGGATAAAGACTTTAGGAATGTGATTCCTCCGGGAATGTTATAGCCTTTTGTGTAATACCCTGACCGGGACTGAGGACCGCGCTTCGGCTAGGATGCTGGCATAATGGTCATCAGCCACCCGTCTTGAAACACGGACCAAGGAGTCGAACATTTATGCGAGTGTTTGGGTGTTAAACCCTCACGCGTAATGAAAGTGAACGGAGGTGAGAGCCCTTACGGGTGCATCATCGACCGATCCTGATGTCTTCGGATGGATTTGAGTAAGAGCATAACTGTTCGGACCCGAAAGATGGTGAATTATGCGTGGATAGGGTGAAGCCAGAGGAAACTCTGGTGGAGGCTCGCAGCGGTTCTGACGTGCAAATCGATCGTCAAATCTGCGCATGGGGGCGAAAGACTAGTTACACATTCGCATCGACTCTTTCCCATTTGCGCAGAACCAACACTCCCGTCGGCAGAGACGGCAAACTTGCCAAGCCTCGCCAGCTGCACAACA-CACATTGGGGTCTTGTGTGCCCTGCCGAAACGCCTGAAGGCCAAGCTTGCGGTCTTGTCAAGAACCTTTCTCTCATGTGCTCGATCAGTGTGGGTACTTCTACAGAGCCCATCATTGACTACATGATCACAAGAAACATGGAAGTTCTTGAGGAATACGAGCCTCTGCGGTACCCCAACGCCACCAAGATCTTCTTGAACGGATCTTGGATTGGTGTGCACCAAGATCCCAAGACTCTTGTCAGAGATGTGCAGCAGCTTCGTCGTAACAACCAGATTCCCGCCGAAGTGTCTCTCATTCGCGATATCAGAGATCGTGAGTTCAAGATCTTCTCTGATGCGGGACGTGTCATGCGACCTCTGTTTGTCGTAGAACAGGAAGACAACCCGGACACTGGTGCGGAGAAGGGCTCCTTAACCTTGAACAAGGAGCACATTCGCAAGCTCGAGAACGACCAAGCACTTCCTCCTGGCAGTGACGAGTACTTCGGCTGGCAGGGTCTCGTCAACGAAGGTGTCATTGAGTACCTTGATGCGGAGGAAGAGGAAACTTCCATGATCTGCATGACTGCTGAAGATCTGGAGACTTTCCGTCTTACAAAGCAAGGTCACGACATGACAACTGATAACAGTGAAGAGCCGAACAAGCGTGTTAAGACAAGAATGAATCCGACAACACATATGTACACTCATTGCGAAATCCATCCTAGTATGTTGTTGGGTATTTGCGCGAGTATCATTCCT-----------------CCCCGTGCCGTCCTCGTCGATCTTGAGCCCGGTACCATGGACGCCGTCCGTGCTGGTCCTTTCGGTCAGCTCTTCCGCCCCGACAACTTCGTCTTCGGTCAGTCCGGTGCCGGCAACAACTGGGCCAAGGGTCACTACACTGAGGGTGCTGAGCTTGTCGACCAGGTCCTCGAGGTCGTCCGTCGCGAGGCTGAAGGCTGCGACTGCCTCCAGGGTTTCCAGATCACCCACTCCCTCGGTGGTGGTACTGGTGCCGGTATGGGTACGCTCCTTATCTCCAAGATTCGTGAGGAGTTCCCCGACCGCATGATGGCCACCTTCTCTGTCGTTCCTTCCCCCAAGGTTTCCGACACCGTCGTTGAGCCTTACAACGCCACCCTGTCCGTCCACCAGCTCGTTGAGAACTCCGACGAGACCTTCTGTATCGACAACGAGGCGCTGTACGACATCTGCATGCGTACCCTCAAGCTCTCCAACCCCTCTTACGGCGACTTGAACTACCTCGTCTCTGCCGTCATGTCTGGTGTCACCACCGGTTTCCGTTTCCCTGGTCAGCTTAACTCTGATCTTCGCAAGCTCGCCGTCAACATGGTGCCCTTCCCCCGTCTCCACTTCTTCATGGTCGGCTTCGCTCCCCTGACCAGCCGTGGCGCCCACTCCTTCCGTGCCG
>MK966337_1_Microdochium_sp__strain_BRIP_65649_
AGGTCTCCGTAGGTGAACCTGCGGAGGGATCATTACTGAGTT-TTCAACTCTCCAAACCATGTGAAC-TTACCACTGTTGCCTCGGTGG-TTAGTGCTCTTTCTCCGTCAGGG-GGGAGGGTGCC----GCCGCCGGTGGAC-TACTAAACTCTTGTTAATTTTTGGC-ATTCTGAATCA-AATCAAGAAATAAGTTAAAACTTTCAACAACGGATCTCTTGGTTCTGGCATCGATGAAGAACGCAGCGAAATGCGATAAGTAATGTGAATTGCAGAATTCAGTGAATCATCGAATCTTTGAACGCACATTGCGCCCATTAGTATTCTAGTGGGCATGCCTGTTCGAGCGTCATTTCAACCCTTAAGCCTAGCTTAGTGTTGGGAGACTGCGCTAAACCGCAGCTCCTCAAAACCAG-TGGCGGAGTCCTCTCGTGCTCTGAGCGTAGTAATTC-TTTATCTCGCTTCTGCAAGTACGGTTGACGACAGCCATAAACCGCACCCTTC------------GGGGGCAC--TTTTTTTAATGGTTGACCTCGGATCAGGTAGGA---ATACCCGCTGAACTTA------------------------------------------------------------------------------------------------------------------------------------------------------------------------------------------------------------------------------------------------------------------------------------------------------------------------------------------------------------------------------------------------------------------------------------------------------------------------------------------------------------------------------------------------------------------------------------------------------------------------------------------------------------------------------------------------------------------------------------------------------------------------------------------------------------------------------------------------------------------------------------------------------------------------------------------------------------------------------------------------------------------------------------------------------------------------------------------------------------------------------------------------------------------------------------------------------------------------------------------------------------------------------------------------------------------------------------------------------------------------------------------------------------------------------------------------------------------------------------------------------------------------------------------------------------------------------------------------------------------------------------------------------------------------------------------------------------------------------------------------------------------------------------------------------------------------------------------------------------------------------------------------------------------------------------------------------------------------------------------------------------------------------------------------------------------------------------------------------------------------------------------------------------------------------------------------------------------------------------------------------------------------------------------------------------------------------------------------------------------------------------------------------------------------------------------------------------
>KP859015_1_Microdochium_fisheri_strain_CBS_242_90_
AGGTCTCCGTAGGTGAACCTGCGGAGGGATCATTACAGAGTTATCTAACTCCCAAAACCATGTGAAC-TTACCACTGTTGCCTCGGTGG-AAGGCG---CTG------------GAAACAGCGCT---GGAAGCCGGTGGAC-ATCTAAACTCTTGTTAATTTTTGGC-ATTCTGAATCATAACTAAGAAATAAGTTAAAACTTTCAACAACGGATCTCTTGGTTCTGGCATCGATGAAGAACGCAGCGAAATGCGATAAGTAATGTGAATTGCAGAATTCAGTGAATCATCGAATCTTTGAACGCACATTGCGCCCATTAGTATTCTAGTGGGCATGCCTGTTCGAGCGTCATTTCAACCCTTAAGCCTAGCTTAGTGTTGGGAGACTGC-CTAATACGCAGCTCCTCAAAACCAG-TGGCAGAGTTTTTACGTACTCTGAGCGCAGTAATTC-TAT-TCTCGCTTCTGAAAACGT-CTAGACGATAGCCAGAAACCGCATGCTTC------------GGCAGCAC----TTTTTAATGGTTGACCTCGGATCAGGTAGGA---ATACCCGCTGAACTTA---------------------G-AGTGAAGCGGCAACAGCTCAAATTTGAAATCTGGCCTTCTGGTCCGAATTGTAATTTGTAGAGGATGACTTTGGTTAGGTACCTTCCGAGTTCCTTGGAACAGGACGCCTTAGAGGGTGAGAGCCCCGTACGGTTGGATGCCGAGCCTCTGTAAGTCTCCTTCGACGAGTCGAGTAGTTTGGGAATGCTGCTCTAAATGGGAGGTAAATTTCTTCTAAAGCTAAATACCGGCCAGAGACCGATAGCGCACAAGTAGAGTGATCGAAAGATGAAAAGCACTTTGAAAAGAGGGTTAAATAGTACGTGAAATTGTTGAAAGGGAAGGGCTTATGACCAGACCTTTGCATTGAGAATCATCCGGTGTTCTCACCGGTGCACTTCTCTTTGTTGAGGCCAGCATCAGTTTTGGGCGGGGGATAAAGACTTAAGGAATGTGGTTCCTCCGGGAATGTTATAGCCTTCTGTGTAATACCCTGCCTGGGACTGAGGACCGCGCTTCGGCTAGGATGCTGGCATAATGGTCATCAGCCACCCGTCTTGAAACACGGACCAAGGAGTCGAACATTTATGCGAGTGTTTGGGTGTTAAACCCTCACGCGTAATGAAAGTGAACGGAGGTGAGAGCCCTTACGGGTGCATCATCGACCGATCCTGATGTCTTCGGATGGATTTGAGTAAGAGCATAACTGTTCGGACCCGAAAGATGGTGAACTATGCGTGGATAGGGTGAAGCCAGAGGAAACTCTGGTGGAGGCTCGCAGCGGTTCTGACGTGCAAATCGATCGTCAAATCTGCGCAT-GGGGCGAAAGACT-GTTACACATTTGCATCCACCCTTTCCCATTTGCGCAGAACCAATACTCCCGTTGGTAGAGATGGCAAGCTTGCGAAGCCTCGTCAGCTGCACAACA-CGCATTGGGGTCTTGTGTGCCCTGCCGAGACGCCCGAAGGTCAGGCTTGCGGTCTTGTCAAGAACCTTTCGCTCATGTGCTCGATCAGTGTGGGTACTTCCACGGAGCCGATCATCGACTACATGATTACAAGAAACATGGAAGTCTTGGAAGAATACGAACCTTTGCGATACCCCAACGCCACTAAGATCTTCTTGAACGGATCTTGGATCGGTGTCCACCAGGACCCCAAGACTCTTGTCAGAGATGTGCAGCAGCTTCGTCGTAACAACCAGATTCCTGCTGAGGTGTCTCTCATTCGCGATATCAGAGATCGTGAGTTCAAGATCTTCTCTGACGCTGGACGTGTCATGCGACCTTTGTTTGTCGTGGAACAGGAAGACAACCAGGAAACTGGTGTGGAGAAGGGTTCCTTGGTTTTGAATAAGGAACACATTCGGAAGCTCGAAAACGATCAGGCTCTCCCGCCTGGCAGTGACGAGTACTTTGGCTGGCAGGGTCTAGTCAACGAAGGTGTCATTGAGTACCTCGATGCCGAAGAAGAGGAGACTTCCATGATCTGCATGACAGCAGAAGATCTAGAAACCTTCCGCCTTACCAAGCAGGGTCACGATATGACGACCGACAACAGTGAAGAACCCAATAAGCGTGTCAAGACGAGGATGAATCCGACAACACACATGTACACTCACTGCGAAATCCACCCTAGTATGTTGTTGGGTATTTGCGCGAGTATTATTCCTCTGGAAACAAGTACGTTCCTCGTGCCGTTCTTGTCGATCTCGAGCCCGGCACCATGGACGCCGTCCGTGCTGGTCCCTTTGGCCAGCTTTTCCGCCCCGACAACTTCGTTTTCGGTCAGTCCGGTGCCGGCAACAACTGGGCCAAGGGTCACTACACTGAGGGTGCCGAGCTTGTCGACCAGGTCCTCGAGGTTGTCCGTCGCGAGGCCGAGGGCTGCGACAGCCTCCAGGGTTTCCAAATCACCCACTCTCTCGGTGGTGGTACTGGTGCCGGTATGGGTACGCTCCTCATCTCCAAGATCCGTGAGGAGTTCCCCGACCGGATGATGGCCACCTTCTCGGTCGTCCCCTCCCCCAAGGTCTCCGACACCGTCGTTGAGCCCTACAACGCGACTCTGTCCATCCACCAGCTTGTCGAGAACTCGGACGAGACCTTCTGCATTGATAACGAGGCTCTCTACGACATCTGCATGCGCACCCTCAAGCTCTCCAACCCCTCGTACGGCGACCTGAACTACCTCGTCTCCGCCGTCATGTCCGGCGTCACCACCTGCTTGCGCTTCCCTGGCCAGCTCAACTCCGACTTGCGCAAGCTCGCCGTCAACATGGTTCCTTTCCCCCGTCTCCACTTCTTCATGGTCGGCTTCGCTCCCCTGACCAGCCGTGGCGCCCACTCCTTCCGTGCCG
>OP103966_1_Microdochium_graminearum_strain_CGMCC_3_23525_
AGGTCTCCGTAGGTGAACCTGCGGAGGGATCATTACTGAGTT-TTCAACTCTCCAAACCATGTGAAC-TTACCACTGTTGCCTCGGTGG-TTGGTG--CCT-------------TTACGGGCGCT----GCCGCCGGCGGACAAACTAAACTCTTGTCAA-CTTTGTCAAATCTGAATCTAAACTAAGAAATAAGTTAAAACTTTCAACAACGGATCTCTTGGTTCTGGCATCGATGAAGAACGCAGCGAAATGCGATAAGTAATGTGAATTGCAGAATTCAGTGAATCATCGAATCTTTGAACGCACATTGCGCCCATTAGTATTCTAGTGGGCATGCCTGTTCGAGCGTCATTTCAACCCTTAAGCCTAGCTTAGCGTTGGGAGACTGCGCTAAGCCGCAGCTCCTCAAAACCAG-TGGCGGAGTC-CTCTGTGCTCTGAGCGTAGTAAT-C-TTTATCTCGCTTGTATGAACGCAGTGGTCGACGGCCATAAACCGCACCTCTCCC---TCGTGGATTGGGCAC---TTTTTTAATGGTTGACCTCGGATCAGGTAGGA---ATACCCGCTGAACTTAAGGGATTGCCCTAGTAACGGCG-AGTGAAGCGGCAACAGCTCAAATTTGAAATCTGGCCCTTGGGTCCGAGTTGTAATTTGTAGAGGATGATTTTGGTTAGGTACCTTCCGAGTTCCTTGGAACAGGACGCCTTAGAGGGTGAGAGCCCCGTACGGTTGGATGCCGAGCCTCTGTAAATCTCCTTCGACGAGTCGAGTAGTTTGGGAATGCTGCTCTAAATGGGAGGTAAATTTCTTCTAAAGCTAAATACCGGCCAGAGACCGATAGCGCACAAGTAGAGTGATCGAAAGATGAAAAGCACTTTGAAAAGAGGGTTAAATAGTACGTGAAATTGTTGAAAGGGAAGGGCTTGTGACCAGACCTTTGCCTTGCGGATCATCCGGTGTTCTCACCGGTGCACTCCGCTTGGTTGAGGCCAGCATCAGTTTCGGCGGCGGGATAAAGACTTCAGGAACGTGACTCCCCCGGGAGTGTTATAGCCTGCTGTGTAATACCGCCGCCGGGACTGAGGACCGCGCTTCGGCTAGGATGCTGGCATAATGGTCATCAGCCACCCGTCTTGAAACACGGACCAAGGAGTCGAACATTTATGCGAGTTTTTGGGTGTTAAACCCTCAAGCGTAATGAAAGTGAACGGAGGTGAGAGCCCTTACGGGTGCATCATCGACCGATCCTGATGTCTTCGGATGGATTTGAGTAAGAGCATAACTGTTCGGACCCGAAAGATGGTGAACTATGCGTGGATAGGGTGAAGCCAGAGGAAACTCTGGTGGAGGCTCGCAGCGGTTCTGACGTGCAAATCGATCGTCAAATCTGCGCATGGGGGCGAAAGACTAGATACACATTCGCGTCCACCTTATCCCACTTGCGGAGGACCAATACTCCTGTTGGCAGAGATGGCAAGCTCGCCAAGCCGCGGCAGCTGCACAACA-CGCACTGGGGACTCGTCTGTCCCGCTGAGACGCCTGAAGGTCAGGCTTGCGGTTTGGTCAAGAACCTCTCGTTAATGTGCTCCATCAGTGTGGGAACCTCAACCGAGCCCATCATCGACTACATGATTACGAGGAACATGGAGGTGCTTGAGGAGTATGAGCCTCTACGGTACCCCAACGCCACAAAGATCTTCCTGAATGGTTCCTGGATTGGCGTGCACCAAGACCCCAAGACCCTGGTTCGGGATGTTCAGCAACTTAGACGGAACAACCAGATTCCTGCTGAGGTCTCGCTAATTCGCGACATCAGAGATCGCGAGTTCAAGATCTTCTCGGATGCGGGCCGTGTTATGCGACCTCTCTTTGTCGTGGAGCAAGAAGACAACCC------------------GGGCTCTCTAACACTCAACAAAGAGCATATCCGAAAGCTCGAGATCGACCAGACTCTTCCTGCAGGCAGCGACGAATACTTCGGCTGGCAGGGCCTTGTCAACGAGGGTGTCATTGAGTACCTTGATGCCGAGGAAGAGGAGACGTCAATGATTTGTATGACGGCGGAGGACCTGGAGACGTTCCGTCTTGCCAAGCAAGGCCACGACATGACGGTGGATACTAGCGAGGAACCCAACAAGCGTATCAACACCCGCATGAACCCGACCACGCATATGTACACGCACTGCGAGATTCATCCTAGCATGCTCCTCGGCATTTGCGCCAGTATCATCCCC---------------------------------------------------------------------------------------------------------------------------------------------------------------------------------------------------------------------------------------------------------------------------------------------------------------------------------------------------------------------------------------------------------------------------------------------------------------------------------------------------------------------------------------------------------------------------------------------------------------------------------------------------------------------------------------------------------------
>OP103965_1_Microdochium_graminearum_strain_CGMCC_3_23524_
AGGTCTCCGTAGGTGAACCTGCGGAGGGATCATTACTGAGTT-TTCAACTCTCCAAACCATGTGAAC-TTACCACTGTTGCCTCGGTGG-TTGGTGCCTTT---------------ACGGGCGCT----GCCGCCGGCGGACAAACTAAACTCTTGTCAA-CTTTGTCAAATCTGAATCTAAACTAAGAAATAAGTTAAAACTTTCAACAACGGATCTCTTGGTTCTGGCATCGATGAAGAACGCAGCGAAATGCGATAAGTAATGTGAATTGCAGAATTCAGTGAATCATCGAATCTTTGAACGCACATTGCGCCCATTAGTATTCTAGTGGGCATGCCTGTTCGAGCGTCATTTCAACCCTTAAGCCTAGCTTAGCGTTGGGAGACTGCGCTAAGCCGCAGCTCCTCAAAACCAG-TGGCGGAGTC-CTCTGTGCTCTGAGCGTAGTAATC--TTTATCTCGCTTGTATGAACGCAGTGGTCGACGGCCATAAACCGCACCTCTCC---CTCGTGGATTGGGCAC---TTTTTTAATGGTTGACCTCGGATCAGGTAGGA---ATACCCGCTGAACTTAAGGGATTGCCCTAGTAACGGCG-AGTGAAGCGGCAACAGCTCAAATTTGAAATCTGGCCCTTGGGTCCGAGTTGTAATTTGTAGAGGATGATTTTGGTTAGGTACCTTCCGAGTTCCTTGGAACAGGACGCCTTAGAGGGTGAGAGCCCCGTACGGTTGGATGCCGAGCCTCTGTAAATCTCCTTCGACGAGTCGAGTAGTTTGGGAATGCTGCTCTAAATGGGAGGTAAATTTCTTCTAAAGCTAAATACCGGCCAGAGACCGATAGCGCACAAGTAGAGTGATCGAAAGATGAAAAGCACTTTGAAAAGAGGGTTAAATAGTACGTGAAATTGTTGAAAGGGAAGGGCTTGTGACCAGACCTTTGCCTTGCGGATCATCCGGTGTTCTCACCGGTGCACTCCGCTTGGTTGAGGCCAGCATCAGTTTCGGCGGCGGGATAAAGACTTCAGGAACGTGACTCCCCCGGGAGTGTTATAGCCTGCTGTGTAATACCGCCGCCGGGACTGAGGACCGCGCTTCGGCTAGGATGCTGGCATAATGGTCATCAGCCACCCGTCTTGAAACACGGACCAAGGAGTCGAACATTTATGCGAGTTTTTGGGTGTTAAACCCTCAAGCGTAATGAAAGTGAACGGAGGTGAGAGCCCTTACGGGTGCATCATCGACCGATCCTGATGTCTTCGGATGGATTTGAGTAAGAGCATAACTGTTCGGACCCGAAAGATGGTGAACTATGCGTGGATAGGGTGAAGCCAGAGGAAACTCTGGTGGAGGCTCGCAGCGGTTCTGACGTGCAAATCGATCGTCAAATCTGCGCATGGGGGCGAAAGACTAGATACACATTCGCGTCCACCTTATCCCACTTGCGGAGGACCAATACTCCTGTTGGCAGAGATGGCAAGCTCGCCAAGCCGCGGCAGCTGCACAACA-CGCACTGGGGACTCGTCTGTCCCGCTGAGACGCCTGAAGGTCAGGCTTGCGGTTTGGTCAAGAACCTCTCGTTAATGTGCTCCATCAGTGTGGGAACCTCAACCGAGCCCATCATCGACTACATGATTACGAGGAACATGGAGGTGCTTGAGGAGTATGAGCCTCTACGGTACCCCAACGCCACAAAGATCTTCCTGAATGGTTCCTGGATTGGCGTGCACCAAGACCCCAAGACCCTGGTTCGGGATGTTCAGCAACTTAGACGGAACAACCAGATTCCTGCTGAGGTCTCGCTAATTCGCGACATCAGAGATCGCGAGTTCAAGATCTTCTCGGATGCGGGCCGTGTTATGCGACCTCTCTTTGTCGTGGAGCAAGAAGACAACCC------------------GGGCTCTCTAACACTCAACAAAGAGCATATCCGAAAGCTCGAGATCGACCAGACTCTTCCTGCAGGCAGCGACGAATACTTCGGCTGGCAGGGCCTTGTCAACGAGGGTGTCATTGAGTACCTTGATGCCGAGGAAGAGGAGACGTCAATGATTTGTATGACGGCGGAGGACCTGGAGACGTTCCGTCTTGCCAAGCAAGGCCACGACATGACGGTGGATACTAGCGAGGAACCCAACAAGCGTATCAACACCCGCATGAACCCGACCACGCATATGTACACGCACTGCGAGATTCATCCTAGCATGCTCCTCGGCATTTGCGCCAGTATCATCCCC---------------------------------------------------------------------------------------------------------------------------------------------------------------------------------------------------------------------------------------------------------------------------------------------------------------------------------------------------------------------------------------------------------------------------------------------------------------------------------------------------------------------------------------------------------------------------------------------------------------------------------------------------------------------------------------------------------------
>OM956295_1_Microdochium_sp__strain_SAUCC210781_
AGGTCTCCGTAGGTGAACCTGCGGAGGGATCATTATAGAGTT-TTCAACTCCTTAAACCATGTGAACTTTACCACTGTTGCCTCGGTGG-TGGGTGCGTCT-------------CACGATGCGCT----GCCACCGGTGGACATAC-AAACTCTTGTTAATTTTTGGC-ATTCTGAATCATAACTAAGAAATAAGTTAAAACTTTCAACAACGGATCTCTTGGTTCTGGCATCGATGAAGAACGCAGCGAAATGCGATAAGTAATGTGAATTGCAGAATTCAGTGAATCATCGAATCTTTGAACGCACATTGCGCCCATTAGTATTCTAGTGGGCATGCCTGTTCGAGCGTCATTTCAACCCTTAAGCCTAGCTTAGTGTTGGGAGACTGC-CTAATACGCAGCTCCTCAAAACCAG-TGGCAGAGTTTATTCGTACTCTGAGCGCAGTAATTCTTTTATCTCGCTTCTGTAAGACGATTAGACGATAGCCATAAACCGCACTCCTTC----------GGGGGGCAC---TTTTTTAATGGTTGACCTCGGATCAGGTAGGA---ATACCCGCTGAACTTAAGGGATTGCCCTAGTAACGGCG-AGTGAAGCGGCAACAGCTCAAATTTGAAATCTGGCCTTCTGGTCCGAATTGTAATTTGTAGAGGATGCATTTGGTTAGGTACCTTCCGAGTTCCTTGGAACAGGACGCCTTAGAGGGTGAGAGCCCCGTACGGTTGGATGCCGAGCCTCTGTAATGCTCCTTCGACGAGTCGAGTAGTTTGGGAATGCTGCTCTAAATGGGAGGTAAATTTCTTCTAAAGCTAAATACCGGCCAGAGACCGATAGCGCACAAGTAGAGTGATCGAAAGATGAAAAGCACTTTGAAAAGAGGGTTAAATAGTACGTGAAATTGTTGAAAGGGAAGGGCTTATGACCAGACCTTTGCCTTGCGAATCATCCGGTGTTCTCACCGGTGCACTTCGCTTGGTTGAGGCCAGCATCAGTTTCGGAAGAGGGATAAAGACTTAAGGAATGTGGTTCCTCCGGGAATGTTATAGCCTTCTGTGTAATACCTTTACCGGGACTGAGGACCGCGCTTCGGCTAGGATGCTGGCATAATGGTCATCAGCCACCCGTCTTGAAACACGGACCAAGGAGTCGAACATTTATGCGAGTGTTTGGGTGTTAAACCCTCACGCGTAATGAAAGTGAACGGAGGTGAGAGCCCTTACGGGTGCATCATCGACCGATCCTGATGTCTTCGGATGGATTTGAGTAAGAGCATAACTGTTCGGACCCGAAAGATGGTGAACTATGCGTGGATAGGGTGAAGCCAGAGGAAACTCTGGTGGAGGCTCGCAGCGGTTCTGACGTGCAAATCGATCGTCAAATCTGCGCATGGGGGCGAAAGACTAGATACACCTTCGCGTCCACCCTCTCACATTTGCGGAGAACCAACACACCTGTTGGCAGAGATGGCAAGCTCGCGAAACCGCGTCAGCTGCACAACA-CCCACTGGGGTCTCGTCTGCCCTGCGGAAACACCTGAGGGTCAAGCTTGTGGTCTCGTCAAGAATCTTTCGCTGATGTGCTCAATCAGTGTCGGCACATCGACAGAGCCCATCATTGATTACATGATTACCAGAAACATGGAGGTCCTGGAAGAGTACGAGCCGCTCCGTTATCCCAACGCAACCAAGATCTTCTTGAACGGCTCATGGATCGGTGTGCATCAAGATCCTAAGACCCTGGTCCGAGATGTTCAGCAGCTGCGGCGCAACAATCAGATTCCAGCCGAAGTGTCGCTCATTCGTGATATCAGAGACCGTGAATTCAAGATCTTCTCAGATGCTGGTCGTGTCATGCGCCCATTGTTCGTTGTCGAACAAGAGGATAATGCTGATACTGGCGCCGAGAAGGGTGCGCTGGTTCTCAACAAGGAGCACATCAGGAAACTTGAGAACGACCAAAGTCTCCCTAACGATAGTGACGAGTACTTTGGCTGGCAAGGTCTAGTGAATGAAGGTGTCATTGAGTATCTGGATGCTGAAGAGGAGGAAACATCCATGATCTGTATGACTGCCGAGGACCTGGAGACGTTCCGTCTGACGAAACAGGGTCATGACATGACACAGGACAACAGCGAGGAGCCAAACAAGCGCATCAACACTCGCATGAACCCGACGACACACGCGTATACTCACTGCGAAATTCACCCCAGTATGCTGCTTGGTATCTGCGCAAGCATCATTCCGCCGGCAACAAGTACGTTCCCCGTGCCGTCCTCGTCGATCTTGAGCCCGGTACCATGGACGCTGTCCGTGCAGGTCCTTTCGGTCAGCTCTTCCGGCCCGACAACTTCGTCTTCGGTCAGTCCGGTGCCGGAAACAACTGGGCCAAGGGTCACTACACTGAGGGTGCTGAGCTCGTCGACCAAGTCCTCGAGGTTGTCCGTCGCGAGGCCGAGGGCTGCGACTGCCTCCAGGGTTTCCAGATCACCCACTCTCTCGGTGGTGGTACCGGTGCCGGTATGGGTACGCTCCTGATCTCCAAGATCCGTGAGGAGTTCCCCGACCGCATGATGGCCACTTTCTCCGTCGTCCCTTCGCCCAAGGTCTCCGACACCGTTGTTGAGCCTTACAACGCCACTCTGTCCGTCCACCAGCTTGTCGAGAACTCCGACGAGACCTTCTGCATTGACAACGAGGCCCTCTACGACATCTGCATGCGTACTCTCAAGCTCTCCAACCCTTCGTACGGTGACCTGAACTACCTCGTCTCCGCTGTCATGTCCGGTGTCACCACCTGCTTGCGTTTCCCTGGTCAGCTCAACTCTGATCTCCGCAAGCTCGCCGTCAACATGGTGCCCTTCCCCCGTCTCCACTTCTTCATGGTCGGTTTCGCTCCTCTGACCAGCCGTGGCGCCCACTCTTTCCGTGCCG
>OM956296_1_Microdochium_sp__strain_SAUCC210782_
AGGTCTCCGTAGGTGAACCTGCGGAGGGATCATTATAGAGTT-TTCAACTCCTTAAACCATGTGAACTTTACCACTGTTGCCTCGGTGG-TGGGTGCGTCT-------------CACGATGCGCT----GCCACCGGTGGACATAC-AAACTCTTGTTAATTTTTGGC-ATTCTGAATCATAACTAAGAAATAAGTTAAAACTTTCAACAACGGATCTCTTGGTTCTGGCATCGATGAAGAACGCAGCGAAATGCGATAAGTAATGTGAATTGCAGAATTCAGTGAATCATCGAATCTTTGAACGCACATTGCGCCCATTAGTATTCTAGTGGGCATGCCTGTTCGAGCGTCATTTCAACCCTTAAGCCTAGCTTAGTGTTGGGAGACTGC-CTAATACGCAGCTCCTCAAAACCAG-TGGCAGAGTTTATTCGTACTCTGAGCGCAGTAATTCTTTTATCTCGCTTCTGTAAGACGATTAGACGATAGCCATAAACCGCACTCCTTC----------GGGGGGCAC---TTTTTTAATGGTTGACCTCGGATCAGGTAGGA---ATACCCGCTGAACTTAAGGGATTGCCCTAGTAACGGCG-AGTGAAGCGGCAACAGCTCAAATTTGAAATCTGGCCTTCTGGTCCGAATTGTAATTTGTAGAGGATGCATTTGGTTAGGTACCTTCCGAGTTCCTTGGAACAGGACGCCTTAGAGGGTGAGAGCCCCGTACGGTTGGATGCCGAGCCTCTGTAATGCTCCTTCGACGAGTCGAGTAGTTTGGGAATGCTGCTCTAAATGGGAGGTAAATTTCTTCTAAAGCTAAATACCGGCCAGAGACCGATAGCGCACAAGTAGAGTGATCGAAAGATGAAAAGCACTTTGAAAAGAGGGTTAAATAGTACGTGAAATTGTTGAAAGGGAAGGGCTTATGACCAGACCTTTGCCTTGCGAATCATCCGGTGTTCTCACCGGTGCACTTCGCTTGGTTGAGGCCAGCATCAGTTTCGGAAGAGGGATAAAGACTTAAGGAATGTGGTTCCTCCGGGAATGTTATAGCCTTCTGTGTAATACCTTTACCGGGACTGAGGACCGCGCTTCGGCTAGGATGCTGGCATAATGGTCATCAGCCACCCGTCTTGAAACACGGACCAAGGAGTCGAACATTTATGCGAGTGTTTGGGTGTTAAACCCTCACGCGTAATGAAAGTGAACGGAGGTGAGAGCCCTTACGGGTGCATCATCGACCGATCCTGATGTCTTCGGATGGATTTGAGTAAGAGCATAACTGTTCGGACCCGAAAGATGGTGAACTATGCGTGGATAGGGTGAAGCCAGAGGAAACTCTGGTGGAGGCTCGCAGCGGTTCTGACGTGCAAATCGATCGTCAAATCTGCGCATGGGGGCGAAAGACTAGATACACCTTCGCGTCCACCCTCTCACATTTGCGGAGAACCAACACACCTGTTGGCAGAGATGGCAAGCTCGCGAAACCGCGTCAGCTGCACAACA-CCCACTGGGGTCTCGTCTGCCCTGCGGAAACACCTGAGGGTCAAGCTTGTGGTCTCGTCAAGAATCTTTCGCTGATGTGCTCAATCAGTGTCGGCACATCGACAGAGCCCATCATTGATTACATGATTACCAGAAACATGGAGGTCCTGGAAGAGTACGAGCCGCTCCGTTATCCCAACGCAACCAAGATCTTCTTGAACGGCTCATGGATCGGTGTGCATCAAGATCCTAAGACCCTGGTCCGAGATGTTCAGCAGCTGCGGCGCAACAATCAGATTCCAGCCGAAGTGTCGCTCATTCGTGATATCAGAGACCGTGAATTCAAGATCTTCTCAGATGCTGGTCGTGTCATGCGCCCATTGTTCGTTGTCGAACAAGAGGATAATGCTGATACTGGCGCCGAGAAGGGTGCGCTGGTTCTCAACAAGGAGCACATCAGGAAACTTGAGAACGACCAAAGTCTCCCTAACGATAGTGACGAGTACTTTGGCTGGCAAGGTCTAGTGAATGAAGGTGTCATTGAGTATCTGGATGCTGAAGAGGAGGAAACATCCATGATCTGTATGACTGCCGAGGACCTGGAGACGTTCCGTCTGACGAAACAGGGTCATGACATGACACAGGACAACAGCGAGGAGCCAAACAAGCGCATCAACACTCGCATGAACCCGACGACACACGCGTATACTCACTGCGAAATTCACCCCAGTATGCTGCTTGGTATCTGCGCAAGCATCATTCCGCCGGCAACAAGTACGTTCCCCGTGCCGTCCTCGTCGATCTTGAGCCCGGTACCATGGACGCTGTCCGTGCAGGTCCTTTCGGTCAGCTCTTCCGGCCCGACAACTTCGTCTTCGGTCAGTCCGGTGCCGGAAACAACTGGGCCAAGGGTCACTACACTGAGGGTGCTGAGCTCGTCGACCAAGTCCTCGAGGTTGTCCGTCGCGAGGCCGAGGGCTGCGACTGCCTCCAGGGTTTCCAGATCACCCACTCTCTCGGTGGTGGTACCGGTGCCGGTATGGGTACGCTCCTGATCTCCAAGATCCGTGAGGAGTTCCCCGACCGCATGATGGCCACTTTCTCCGTCGTCCCTTCGCCCAAGGTCTCCGACACCGTTGTTGAGCCTTACAACGCCACTCTGTCCGTCCACCAGCTTGTCGAGAACTCCGACGAGACCTTCTGCATTGACAACGAGGCCCTCTACGACATCTGCATGCGTACTCTCAAGCTCTCCAACCCTTCGTACGGTGACCTGAACTACCTCGTCTCCGCTGTCATGTCCGGTGTCACCACCTGCTTGCGTTTCCCTGGTCAGCTCAACTCTGATCTCCGCAAGCTCGCCGTCAACATGGTGCCCTTCCCCCGTCTCCACTTCTTCATGGTCGGTTTCGCTCCTCTGACCAGCCGTGGCGCCCACTCTTTCCGTGCCG
>MT199884_1_Microdochium_indocalami_strain_SAUCC1016_
AGGTCTCCGTAGGTGAACCTGCGGAGGGATCATTACAGAGTTATCTAACTCCTAAAACCATGTGAAC-TTACCACTGTTGCCTCGGTGG-AAGGTG---CTG------------GAGACAGCACT---GGAAGCCGGTGGAC-ATCTAAACTCTTGTTAATTTTTGGC-AATCTGAATCATAACTAAGAAATAAGTTAAAACTTTCAACAACGGATCTCTTGGTTCTGGCATCGATGAAGAACGCAGCGAAATGCGATAAGTAATGTGAATTGCAGAATTCAGTGAATCATCGAATCTTTGAACGCACATTGCGCCCATTAGTATTCTAGTGGGCATGCCTGTTCGAGCGTCATTTCAACCCTTAAGCCTAGCTTAGTGTTGGGAGACTGC-CTAATACGCAGCTCCTCAAAACCAG-TGGCAGAGTTTTTACGTACTCTGAGCGCAGTAATTC-TAT-TCTCGCTTCTGAAAACGT-CTAGACGATAGCCATAAACCGCATGCTTC------------GGCAGCAC----TTTTTAATGG-TGACCTC-GATCAGGTAGGATGGACGGTCCC--------AGGGATTGCCCTAGTAACGGCG-AGTGAAGCGGCAACAGCTCAAATTTGAAATCTGGCCTTCTGGTCCGAATTGTAATTTGTAGAGGATGACTTTGGTTAGGTACCTTTCGAGTTCCTTGGAACAGGACGCCTTAGAGGGTGAGAGCCCCGTACGATTGGATGCCGAGCCTCTGTAAGTCTCCTTCGACGAGTCGAGTAGTTTGGGAATGCTGCTCTAAATGGGAGGTAAATTTCTTCTAAAGCTAAATACCGGCCAGAGACCGATAGCGCACAAGTAGAGTGATCGAAAGATGAAAAGCACTTTGAAAAGAGGGTTAAATAGTACGTGAAATTGTTGAAAGGGAAGGGCTTATGACCAGACCTTTGCATTGAGGATCATCCGGTGTTCTCACCGGTGCACTTCTCTTTGTTGAGGCCAGCATCAGTTCTAGTTGGGGGATAAAGACTTAAGGAATGTGATTCCTCCGGGAATGTTATAGCCTTTTGTGTAATACCCTGACCGGGACTGAGGACCGCGCTTCGGCTAGGATGCTGGCATAATGGTCATCAGCCACCCGTCTTGAAACACGGACCAAGGAGTCGAACATTTATGCGAGTGTTTGGGTGTTAAACCCTCACGCGTAATGAAAGTGAACGGAGGTGAGAGCCCTTACGGGTGCATCATCGACCGATCCTGATGTCTTCGGATGGATTTGAGTAAGAGCATAACTGTTCGGACCCGAAAGATGGTGAACTATGCGTGGATAGGGTGAAGCCAGAGGAAACTCTGGTGGAGGCTCGCAGCGGTTCTGACGTGCAAATCGATCGTCAAATCTGCGCATGGGGGCGAAAGACTAGTTACACATTCGCGTCGACCCTTTCTCATTTGCGCAGAACCAACACCCCCGTCGGTAGAGATGGCAAGCTTGCCAAGCCTCGCCAGCTGCACAACA-CACATTGGGGTCTTGTGTGCCCTGCTGAAACGCCTGAAGGTCAGGCTTGCGGTCTCGTCAAGAACCTTTCTCTCATGTGCTCGATCAGTGTGGGTACTTCCACGGAACCCATCATCGACTATATGATCACAAGAAACATGGAAGTCCTCGAGGAGTACGAGCCCTTGCGGTATCCCAACGCCACCAAGATCTTCCTGAACGGTTCATGGATTGGCGTGCACCAGGATCCTAAGACTCTTGTCAGAGATGTGCAGCAGCTTCGTCGTAACAATCAGATTCCCGCTGAAGTGTCTCTCATTCGCGATATCAGAGATCGTGAGTTCAAGATATTCTCCGATGCTGGACGTGTCATGCGACCTTTGTTTGTCGTGGAGCAGGAGGACAACCCAGACACTGGTGTTGAGAAGGGTTCCTTGGTCTTGAACAAGGAGCACATTCGCAAACTTGAGAATGACCAGGCACTTCCTCCTGGCAGTGACGAGTACTTCGGCTGGCAGGGTCTCGTCAATGAAGGTGTTATCGAATACCTTGATGCTGAGGAAGAGGAGACCTCCATGATCTGCATGACTGCCGAAGATCTGGAGACTTTCCGTCTTACGAAGCAAGGTCACGACATGACAACCGACAACAGTGAAGAGCCAAACAAGCGTGTCAAGACAAGGATGAATCCGACAACACACATGTACACTCATTGCGAAATTCACCCCAGTATGTTGTTGGGTATCTGCGCAAGTATCATTCCTCTGGTGGCAAGTACGTTCCCCGTGCCGTCCTCGTCGATCTTGAGCCCGGTACCATGGACGCTGTCCGTGCTGGTCCTTTCGGTCAGCTTTTCCGTCCCGACAACTTCGTCTTCGGTCAGTCCGGTGCCGGCAACAACTGGGCCAAGGGTCACTACACTGAGGGTGCTGAGCTTGTCGACCAGGTCCTTGAGGTTGTCCGTCGCGAGGCTGAAGGCTGCGACTGCCTCCAGGGTTTCCAGATCACCCACTCTCTCGGTGGTGGTACCGGTGCCGGTATGGGTACGCTTCTTATCTCCAAGATTCGTGAGGAGTTCCCCGACCGCATGATGGCTACCTTCTCCGTCGTTCCTTCCCCCAAGGTTTCCGACACCGTTGTTGAGCCTTACAACGCCACCCTCTCCGTCCACCAGCTCGTTGAGAACTCCGACGAGACTTTCTGTATCGACAACGAGGCTCTGTACGATATCTGCATGCGTACCCTCAAGCTCTCCAACCCCTCTTACGGCGACTTGAACTACCTCGTCTCCGCCGTCATGTCTGGTGTCACCACCGGTTTCCGTTTCCCTGGTCAGCTTAACTCTGATCTTCGCAAGCTCGCCGTCAACATGGTGCCCTTCCCCCGTCTCCACTTCTTCATGGTCGGCTTCGCTCCCTTGACCAGCCGTGGCGCCCACTCCTTCCGTGCTG
>KP858993_1_Microdochium_lycopodinum_strain_CBS_146_68_
--GTCTCCGTAGGTGAACCTGCGGAGGGATCATTACAGAGTT-TTTAACTCCTAAAACCATGTGAAC-TTACCACTGTTGCCTCGGTGG-AAGGTA--CCC-------------GAAAGGGTGCT---GGAAGCCGGCGGAC-ATCTAAACTCTTGTTAATTTTTGTT-ATTCTGAATCA-AACTAAGAAATAAGTTAAAACTTTCAACAACGGATCTCTTGGTTCTGGCATCGATGAAGAACGCAGCGAAATGCGATAAGTAATGTGAATTGCAGAATTCAGTGAATCATCGAATCTTTGAACGCACATTGCGCCCATTAGTATTCTAGTGGGCATGCCTGTTCGAGCGTCATTTCAACCCTTAAGCCTAGCTTAGTGTTGGGAGACTGC-CTAATACGCAGCTCCTCAAAACCAG-TGGCAGAGTTTTTACGTACTCTGAGCGCAGTAATTC-TAT-TCTCGCTTTTGAACACGT-CTAGACGATAGCCAAAAACCGCTTGCCTC------------GGCAGCAC----TTTTTAATGGTTGACCTCGGATCAGGTAGGA---ATACCCGCTGAACT--AGGGATTGCCCTAGTAACGGCG-AGTGAAGCGGCAACAGCTCAAATTTGAAATCTGGCCTTCTGGTCCGAATTGTAATTTGTAGAGGATGACTTTGGTTAGGTACCTTCCGAGTTCCTTGGAACAGGACGCCTTAGAGGGTGAGAGCCCCGTACGGTTGGATGCCGATCCTTTGTAAGTCTCCTTCGACGAGTCGAGTAGTTTGGGAATGCTGCTCTAAATGGGAGGTAAATTTCTTCTAAAGCTAAATACCGGCCAGAGACCGATAGCGCACAAGTAGAGTGATCGAAAGATGAAAAGCACTTTGAAAAGAGGGTTAAATAGTACGTGAAATTGTTGAAAGGGAAGGGTTTATGACCAGACCTTTGCGTTGGGAATCATCCGGTGTTCTCACCGGTGCACTTCCCTTCGTTGAGGCCAGCATCAGTTCTAGTTGGGGGATAAAGACATTAGGAATGTGATTCCTCCGGGAATGTTATAGCCTTTTGTGTAATACCCTGACCGGGACTGAGGACCGCGCTTCGGCTAGGATGCTGGCATAATGGTCATCAGCCACCCGTCTTGAAACACGGACCAAGGAGTCGAACATTTATGCGAGTGTTTGGGTGTTAAACCCTCACGCGTAATGAAAGTGAACGGAGGTGAGAGCCCTTACGGGTGCATCATCGACCGATCCTGATGTCTTCGGATGGATTTGAGTAAGAGCATAACTGTTCGGACCCGAAAGATGGTGAACTATGCGTGGATAGGGTGAAGCCAGAGGAAACTCTGGTGGAGGCTCGCAGCGGTTCTGACGTGCAAATCGATCGTCAAATCTGCGCATGGGGGCGAAAGACTAGTTACACATTCGCGTCAACCCTCTCCCATTTGCGCAGAACCAATACTCCCGTCGGCAGAGATGGCAAGCTTGCCAAGCCCCGCCAGCTGCACAACA-CACATTGGGGTCTTGTATGCCCCGCCGAGACGCCTGAAGGCCAAGCTTGCGGTCTCGTCAAGAACCTTTCCCTCATGTGCTCGATTAGTGTGGGTACCTCGACAGAGCCCATCATTGACTACATGATTACAAGAAACATGGAAGTCCTGGAGGAGTACGAGCCTTTGCGGTACCCCAACGCCACCAAGATCTTCTTGAACGGATCCTGGATTGGTGTGCACCAGGATCCCAAGACTCTTGTCAGAGATGTTCAGCAGCTTCGTCGTAACAACCAGATTCCTGCTGAGGTATCTCTAATTCGCGACATCAGAGATCGTGAGTTCAAGATCTTCTCTGACGCTGGACGTGTCATGCGACCTCTGTTCGTCGTCGAACAGGAAGACAACCCGGACACTGGTGCGGAAAAGGGCTCCTTGACCCTGAATAAGGAGCACATTCGCAAGCTCGAAAACGACCAGGCACTCCCTCCTGGCAGTGATGAGTACTTCGGCTGGCAAGGGCTGGTCAACGAGGGTGTCATCGAGTACCTTGATGCTGAAGAGGAGGAGACTTCCATGATCTGCATGACCGCAGAAGACCTGGAGACATTCCGTCTGACCAAGCAAGGTCACGACATGACGAGCGACAACAGTGAAGAGCCCAACAAGCGTGTCAAGACGAGGATGAATCCGACCACACACATGTACACTCATTGCGAAATCCACCCTAGTATGCTGTTGGGTATTTGCGCGAGTATCATCCCCCCGGCGGCAAGTACGTGCCCCGTTCCGTCCTCGTCGATCTTGAGCCCGGTACCATGGACGCTGTCCGTGCTGGTCCTTTCGGTCAGCTCTTCCGCCCCGACAACTTCGTCTTCGGTCAATCCGGCGCCGGCAACAACTGGGCCAAGGGTCATTACACTGAGGGTGCCGAGCTTGTCGACCAGGTCCTCGAGGTTGTCCGTCGCGAGGCCGAAGGCTGCGACTGCCTCCAGGGTTTCCAGATCACCCACTCTCTCGGTGGTGGTACCGGTGCCGGTATGGGTACGCTCCTTATCTCCAAGATTCGTGAGGAGTTCCCCGACCGCATGATGGCCACCTTCTCCGTCGTTCCTTCCCCCAAGGTTTCCGACACTGTTGTTGAGCCTTACAACGCCACCCTCTCCATCCACCAGCTCGTCGAGAACTCCGACGAGACCTTCTGTATCGATAACGAGGCTCTGTACGACATCTGCATGCGTACCCTCAAGCTCTCCAACCCCTCTTATGGCGACTTGAACCACCTCGTCTCTGCCGTCATGTCTGGTGTCACCACCGGTTTCCGTTTCCCTGGTCAGCTTAACTCTGATCTTCGCAAGCTCGCCGTCAACATGGTGCCCTTCCCCCGTCTCCACTTCTTCATGGTCGGCTTCGCTCCCCTGACCAGCCGTGGCGCCCACTCCTTCCGTGCCG
>KP859016_1_Microdochium_lycopodinum_strain_CBS_125585_
AGGTCTCCGTAGGTGAACCTGCGGAGGGATCATTACAGAGTT-TTT-ACTCCTAAAACCATGTGAAC-TTACCACTGTTGCCTCGGTGG-AAGGTA--CCC-------------GAAAGGGTGCT---GGAAGCCGGCGGAC-ATCTAAACTCTTGTTAATTTTTGTT-ATTCTGAATCA-AACTAAGAAATAAGTTAAAACTTTCAACAACGGATCTCTTGGTTCTGGCATCGATGAAGAACGCAGCGAAATGCGATAAGTAATGTGAATTGCAGAATTCAGTGAATCATCGAATCTTTGAACGCACATTGCGCCCATTAGTATTCTAGTGGGCATGCCTGTTCGAGCGTCATTTCAACCCTTAAGCCTAGCTTAGTGTTGGGAGACTGC-CTAATACGCAGCTCCTCAAAACCAG-TGGCAGAGTTTTTACGTACTCTGAGCGCAGTAATTC-TAT-TCTCGCTTTTGAACACGT-CTAGACGATAGCCAAAAACCGCTTGCCTC------------GGCAGCAC----TTTTTAATGGTTGACCTCGGATCAGGTAGGA---ATACCCGCTGAACTTA---------------------G-AGTGAAGCGGCAACAGCTCAAATTTGAAATCTGGCCTTCTGGTCCGAATTGTAATTTGTAGAGGATGACTTTGGTTAGGTACCTTCCGAGTTCCTTGGAACAGGACGCCTTAGAGGGTGAGAGCCCCGTACGGTTGGATGCCGATCCTTTGTAAGTCTCCTTCGACGAGTCGAGTAGTTTGGGAATGCTGCTCTAAATGGGAGGTAAATTTCTTCTAAAGCTAAATACCGGCCAGAGACCGATAGCGCACAAGTAGAGTGATCGAAAGATGAAAAGCACTTTGAAAAGAGGGTTAAATAGTACGTGAAATTGTTGAAAGGGAAGGGTTTATGACCAGACCTTTGCGTTGGGAATCATCCGGTGTTCTCACCGGTGCACTTCCCTTCGTTGAGGCCAGCATCAGTTCTAGTTGGGGGATAAAGACATTAGGAATGTGATTCCTCCGGGAATGTTATAGCCTTTTGTGTAATACCCTGACCGGGACTGAGGACCGCGCTTCGGCTAGGATGCTGGCATAATGGTCATCAGCCACCCGTCTTGAAACACGGACCAAGGAGTCGAACATTTATGCGAGTGTTTGGGTGTTAAACCCTCACGCGTAATGAAAGTGAACGGAGGTGAGAGCCCTTACGGGTGCATCATCGACCGATCCTGATGTCTTCGGATGGATTTGAGTAAGAGCATAACTGTTCGGACCCGAAAGATGGTGAACTATGCGTGGATAGGGTGAAGCCAGAGGAAACTCTGGTGGAGGCTCGCAGCGGTTCTGACGTGCAAATCGATCGTCAAATCTGCGCAT-GGGGCGAAAGACT-GTTACACATTCGCGTCAACCCTCTCCCATTTGCGCAGAACCAATACTCCCGTCGGCAGAGATGGCAAGCTTGCCAAGCCCCGCCAGCTGCACAACA-CACATTGGGGTCTTGTATGCCCCGCCGAGACGCCTGAAGGCCAAGCTTGCGGTCTCGTCAAGAACCTTTCCCTCATGTGCTCGATTAGTGTGGGTACCTCGACAGAGCCCATCATTGACTACATGATTACAAGAAACATGGAAGTCCTGGAGGAGTACGAGCCTTTGCGGTACCCCAACGCCACCAAGATCTTCTTGAACGGATCCTGGATTGGTGTGCACCAGGATCCCAAGACTCTTGTCAGAGATGTTCAGCAGCTTCGTCGTAACAACCAGATTCCTGCTGAGGTATCTCTAATTCGCGACATCAGAGATCGTGAGTTCAAGATCTTCTCTGACGCTGGACGTGTCATGCGACCTCTGTTCGTCGTCGAACAGGAAGACAACCCGGACACTGGTGCGGAAAAGGGCTCCTTGACCCTGAATAAAGAGCACATTCGCAAGCTCGAAAACGACCAGGCACTCCCTCCTGGCAGTGATGAGTACTTCGGCTGGCAAGGGCTGGTCAACGAGGGTGTCATCGAGTACCTTGATGCTGAAGAGGAGGAGACTTCCATGATCTGCATGACCGCAGAAGACCTGGAGACATTCCGTCTGACCAAGCAAGGTCACGACATGACGAGCGACAACAGTGAAGAGCCCAACAAGCGTGTCAAGACGAGGATGAATCCGACCACACACATGTACACTCATTGCGAAATCCACCCTAGTATGCTGTTGGGTATTTGCGCGAGTATCATCCCCCCGGCGGCAAGTACGTGCCCCGTTCCGTCCTCGTCGACCTTGAGCCCGGTACCATGGACGCTGTCCGTGCTGGTCCTTTCGGTCAGCTCTTCCGCCCCGACAACTTCGTCTTCGGTCAATCCGGCGCCGGCAACAACTGGGCCAAGGGTCATTACACTGAGGGTGCCGAGCTTGTCGACCAGGTCCTCGAGGTTGTCCGTCGCGAGGCCGAAGGCTGCGACTGCCTCCAGGGTTTCCAGATCACCCACTCTCTCGGTGGTGGTACCGGTGCCGGTATGGGTACGCTCCTTATCTCCAAGATTCGTGAGGAGTTCCCCGACCGCATGATGGCCACCTTCTCGGTCGTTCCTTCCCCCAAGGTTTCCGACACTGTTGTTGAGCCTTACAACGCCACCCTCTCCATCCACCAGCTCGTCGAGAACTCCGACGAGACCTTCTGCATCGATAACGAGGCTCTGTACGACATCTGCATGCGTACCCTCAAGCTCTCCAACCCCTCTTACGGCGACTTGAACCACCTCGTCTCTGCCGTCATGTCTGGTGTCACCACCGGTTTCCGTTTCCCTGGTCAGCTTAACTCTGATCTTCGCAAGCTCGCCGTCAACATGGTGCCCTTCCCCCGTCTCCACTTCTTCATGGTCGGCTTCGCTCCCCTGACCAGCCGTGGCGCCCACTCCTTCCGTGCCG
>OK966954_1_Microdochium_maculosum_strain_COAD_3358_
--------------------------------TTACAGAGTTATCTAACTCCTAAAACCATGTGAAC-TTACCACTGTTGCCTCGGTGG-AAGGCA--TCC-------------GAAAGGGTGCT---GGAAGCCGGTGGAC-ATCTAAACTCTTGTTAATTTTTGTC-AATCTGAATCATAACTAAGAAATAAGTTAAAACTTTCAACAACGGATCTCTTGGTTCTGGCATCGATGAAGAACGCAGCGAAATGCGATAAGTAATGTGAATTGCAGAATTCAGTGAATCATCGAATCTTTGAACGCACATTGCGCCCATTAGTATTCTAGTGGGCATGCCTGTTCGAGCGTCATTTCAACCCTTAAGCCTAGCTTAGTGTTGGGAGACTGC-CTAATACGCAGCTCCTCAAAACCAG-TGGCAGAGTTTTTACGTACTCTGAGCGCAGTAATTC-TAT-TCTCGCTTTTGAAAACGT-CTAGACGATAGCCAAAAACCGCATGCTTC------------GGCAGCAC----TTTTTAATGGTTGACCTCGGATCAGGTAGGA---ATACCCGCTGAACTTAAGGGATTGCCCTAGTAACGGCG-AGTGAAGCGGCAACAGCTCAAATTTGAAATCTGGCCTTCTGGTCCGAATTGTAATTTGTAGAGGATGACTTTGGTTAGGTACCTTTCGAGTTCCTTGGAACAGGACGCCTTAGAGGGTGAGAGCCCCGTACGATTGGATGCCGAGCCTCTGTAAGTCTCCTTCGACGAGTCGAGTAGTTTGGGAATGCTGCTCTAAATGGGAGGTAAATTTCTTCTAAAGCTAAATACCGGCCAGAGACCGATAGCGCACAAGTAGAGTGATCGAAAGATGAAAAGCACTTTGAAAAGAGGGTTAAATAGTACGTGAAATTGTTGAAAGGGAAGGGCTTATGACCAGACCTTTGCATTGAGAATCATCCGGTGTTCTCACCGGTGCACTTCTCTTTGTTGAGGCCAGCATCAGTTCTAGTTGGGGGATAAAGACTTAAGGAATGTGATTCCTCCGGGAATGTTATAGCCTTCTGTGTAATACCCTGACCGGGACTGAGGACCGCGCTTCGGCTAGGATGCTGGCATAATGGTCATCAGCCACCCGTCTTGAAACACGGACCAAGGAGTCGAACATTTATGCGAGTGTTTGGGTGTTAAACCCTCACGCGTAATGAAAGTGAACGGAGGTGAGAGCCCTTACGGGTGCATCATCGACCGATCCTGATGTCTTCGGATGGATTTGAGTAAGAGCATAACTGTTCGGACCCGAAAGATGGTGAACTATGCGTGGATAGGGTGAAGCCAGAGGAAACTCTGGTGGAGGCTCGCAGCGGTTCTGACGTGCAAATCGATCGTCAAATCTGCGCATGGGGGCGAAAGACTA---------------------------------------------------------------------------------------------------------------------------------------------------------------------------------------------------------------------------------------------------------------------------------------------------------------------------------------------------------------------------------------------------------------------------------------------------------------------------------------------------------------------------------------------------------------------------------------------------------------------------------------------------------------------------------------------------------------------------------------------------------------------------------------------------------------------------------------------------------------------------------------------------------------------------------------------------------------------------------------------------------------------------------------------------------------------------------------------------------------------------------------------------------------------------------------------------------------------------------------------------------------------------------------------------------------------------------------------------------------------------------------------------------------------------------------------------------------------------------------------------------------------------------------------------------------------------------------
>KP859001_1_Microdochium_majus_strain_CBS_741_79_
-----------------CCTGCGGAGGGATCATTACTGAGTT-TTTAACTCTCCAAACCATGTGAAC-TTACCACTGTTGCCTCGGTGG-ATGGTGCTGTCTCTC---------GGGACGGTACC----ACCGCCGGTGGACTACCTAAACTC-TGTTAATTTTTGTC-AATCTGAATCA-AACTAAGAAATAAGTTAAAACTTTCAACAACGGATCTCTTGGTTCTGGCATCGATGAAGAACGCAGCGAAATGCGATAAGTAATGTGAATTGCAGAATTCAGTGAATCATCGAATCTTTGAACGCACATTGCGCCCATTAGTATTCTAGTGGGCATGCCTGTTCGAGCGTCATTTCAACCCTTAAGCCTAGCTTAGTGTTGGGAGACTGC-CTAATACGCAGCTCCTCAAAACCAG-TGGCGGAGTCGGTTCGTGCTCTGAGCGTAGTAATTT-TTTATCTCGCTTCTGCAAGCCGGACTGGCAACAGCCATAAACCGCACCCTTC------------GGGGGCAC----TTTTTAATGGTTGACCTCGGATCAGGTAGGA---ATA----------------GATTGCCCTAGTAACGGCG-AGTGAAGCGGCAACAGCTCAAATTTGAAATCTGGCCTTCTGGTCCGAGTTGTAATTTGTAGAGGATGATTTTGGTTAGGTACCTTCCGAGTTCCTTGGAACAGGACGCCTTAGAGGGTGAGAGCCCCGTACGGTTGGATGCCGAGCCTCTGTAAATCTCCTTCGACGAGTCGAGTAGTTTGGGAATGCTGCTCTAAATGGGAGGTAAATTTCTTCTAAAGCTAAATACCGGCCAGAGACCGATAGCGCACAAGTAGAGTGATCGAAAGATGAAAAGCACTTTGAAAAGAGGGTTAAATAGTACGTGAAATTGTTGAAAGGGAAGGATTTATGACCAGACCTTTGCCTTGCGGATCATCCGGTGTTCTCACCGGTGCACTTCGCTTGGTTGAGGCCAGCATCAGTTTTGGCGGCGGGATAAAGACTTCAGGAACGTGACTCCCCCGGGAGTGTTATAGCCTGCTGTGTAATACCGCCGCTGGGACTGAGGACCGCGCTTCGGCTAGGATGCTGGCATAATGGTCATCAATCACCCGTCTTGAAACACGGACCAAGGAGTCGAACATTTATGCGAGTTTTTGGGTGTTAAACCCTCAAGCGTAATGAAAGTGAACGGAGGTGAGAGCCCTTACGGGTGCATCATCGACCGATCCTGATGTCTTCGGATGGATTTGAGTAAGAGCATAACTGTTCGGACCCGAAAGATGGTGAACTATGCGTGGATAGGGTGAAGCCAGAGGAAACTCTGGTGGAGGCTCGCAGCGGTTCTGACGTGCAAATCGATCGTCAAATCTGCGCATGGGGGCGAAAGACTAGTTACACATTTGCGTCTACACTGTCCCATTTGCGCAGAACAAACACTCCCGTCGGCAGAGATGGTAAACTTGCCAAACCTCGCCAATTGCACAACA-CACATTGGGGTCTAGTCTGTCCTGCAGAGACTCCCGAGGGTCAGGCCTGCGGTCTCGTCAAGAACCTTTCTCTCATGTGCTCGATAAGCGTGGGAACATCGACCGAGCCCATCATCGATTACATGATCACCAGGAACATGGAGGTGTTGGAGGAGTATGAGCCACTGCGATATCCCAATGCCACCAAGATTTTCCTTAACGGATCTTGGATTGGTGTGCACCAGGACCCCAAGACGTTGGTGCGGGACGTCCAGCAGCTTCGTCGCAACAACCAAATCCCTGCAGAGGTCTCTCTGATTCGTGATATCAGAGACCGTGAATTCAAGATCTTTTCCGACGCTGGCCGTGTCATGCGCCCACTACTCGTAGTGGAGCAGGAAGCCAATCCGGAAACGGGTATAGAAATGGGCTCGTTGACACTCAACAAGGAGCACATCAGGAAGCTTGAGAACGATCAAGGCTTGCCCTCTGGCAGTGACGAGTACTTCGGCTGGCAAGGTTTGGTCAACGAGGGTGTCATCGAGTATCTTGATGCTGAGGAAGAGGAAACCTCAATGATTTGCATGACCGCTGAGGATCTTGAGACCTTTCGTTTGGCGAAACAAGGCCACGACATGACAACGGACAACAGCGAAGAGCCGAACAAGCGTGTGAAGACACGGATGAACCCAACAACGCACATGTACACGCACTGCGAAATCCATCCCAGTATGCTTCTCGGCATCTGCGCCAGCATTATCCCGCCGGCAACAAGTACGTTCCTCGTGCCGTCCTTGTCGATCTCGAGCCCGGTACCATGGATGCCGTCCGTGCTGGTCCCTTCGGCCAGCTGTTCCGCCCCGACAACTTCGTCTTCGGTCAGTCCGGTGCTGGCAACAACTGGGCGAAGGGTCACTACACTGAGGGTGCCGAGCTTGTCGACCAGGTCCTCGAGGTCGTCCGTCGCGAGGCTGAGGGCTGCGACTGCCTTCAGGGTTTCCAGATCACCCACTCTCTCGGTGGTGGTACCGGTGCCGGTATGGGTACGCTCCTCATCTCCAAGATCCGCGAGGAGTTCCCTGACCGTATGATGGCCACCTTCTCGGTTGTCCCCTCGCCCAAGGTCTCCGACACCGTCGTCGAGCCTTACAACGCCACCCTGTCCATCCACCAGCTTGTCGAGAACTCGGACGAGACTTTCTGCATTGACAACGAGGCTCTGTACGACATCTGCATGCGTACCCTGAAGCTCTCCAACCCCTCATACGGCGACCTGAACTACCTCGTCTCTGCCGTCATGTCCGGTGTCACCACCTGCCTGCGTTTCCCCGGTCAGCTCAACTCTGACCTGCGCAAGCTCGCCGTCAACATGGTGCCCTTCCCGCGTCTGCATTTCTTCATGGTCGGATTCGCTCCCCTGACCAGCCGTGGCGCCCACTCTTTCCGTGCCG
>OM956214_1_Microdochium_sp__strain_SAUCC211092_
AGGTCTCCGTAGGTGAACCTGCGGAGGGATCATTACAGAGTT-TTTAACTCCCAAAACCATGTGAAC-TTACCACTGTTGCCTCGGTGG-AAGGTA--CCT-------------GAAAGGGTGCT---GGAAGCCGGTGGAC-ATCTAAACTCTTGTTAATTTCTGTT-ATTCTGAATCTAAACTAAGAAATAAGTTAAAACTTTCAACAACGGATCTCTTGGTTCTGGCATCGATGAAGAACGCAGCGAAATGCGATAAGTAATGTGAATTGCAGAATTCAGTGAATCATCGAATCTTTGAACGCACATTGCGCCCATTAGTATTCTAGTGGGCATGCCTGTTCGAGCGTCATTTCAACCCTTAAGCCTAGCTTAGTGTTGGGAGACTGC-CTAATACGCAGCTCCTCAAAACCAG-TGGCAGAGTTTTTACGTACTCTGAGCGCAGTAATTC-TAT-TCTCGCTTCTGAAAACGT-CTAGACGATAGCCAGAAACCGCATGCCTC------------GGCAGCAA----CTTTTAATGGTTGACCTCGGATCAGGTAGGA---ATACCCGCTGAACTTAAGGGATTGCCCTAGTAACGGCG-AGTGAAGCGGCAACAGCTCAAATTTGAAATCTGGCCTTCTGGTCCGAATTGTAATTTGTAGAGGATGACTTTGGTTAGGTACCTTCCGAGTTCCTTGGAACAGGACGCCTTAGAGGGTGAGAGCCCCGTACGGTTGGATGCCGAGCCTCTGTAAGTCTCCTTCGACGAGTCGAGTAGTTTGGGAATGCTGCTCTAAATGGGAGGTAAATTTCTTCTAAAGCTAAATACCGGCCAGAGACCGATAGCGCACAAGTAGAGTGATCGAAAGATGAAAAGCACTTTGAAAAGAGGGTTAAATAGTACGTGAAATTGTTGAAAGGGAAGGGCTTATGACCAGACCTTTGCATTGAGAATCATCCGGTGTTCTCACCGGTGCACTTCTCTTTGTTGAGGCCAGCATCAGTTTCGGGCGGGGGATAAAGACTTAAGGAATGTGATTCCCCCGGGAATGTTATAGCCTTCTGTGTAATACCCTGCCTGGGACTGAGGACCGCGCTTCGGCTAGGATGCTGGCATAATGGTCATCAGCCACCCGTCTTGAAACACGGACCAAGGAGTCGAACATTTATGCGAGTGTTTGGGTGTTAAACCCTCACGCGTAATGAAAGTGAACGGAGGTGAGAGCCCTTACGGGTGCATCATCGACCGATCCTGATGTCTTCGGATGGATTTGAGTAAGAGCATAACTGTTCGGACCCGAAAGATGGTGAACTATGCGTGGATAGGGTGAAGCCAGAGGAAACTCTGGTGGAGGCTCGCAGCGGTTCTGACGTGCAAATCGATCGTCAAATCTGCGCATGGGGGCGAAAGACTAGTTACACATTCGCATCCACCCTCTCCCATTTGCGCAGAACTAACACCCCCGTTGGCAGAGATGGCAAGCTTGCCAAACCTCGCCAGCTGCACAACA-CGCATTGGGGTCTTGTGTGCCCTGCTGAGACGCCTGAAGGTCAGGCTTGTGGTCTTGTCAAGAACCTTTCGCTCATGTGCTCGATTAGTGTGGGAACCTCCACGGAGCCGATCATCGACTACATGATCACGAGAAACATGGAAGTCCTGGAGGAGTACGAACCTCTGCGATATCCCAACGCCACCAAGATCTTCTTGAACGGATCGTGGATCGGTGTCCACCAGGACCCTAAGACTCTCGTCAGAGATGTGCAGCAGCTCCGTCGCAACAACCAGATTCCTGCCGAGGTCTCTCTCATTCGCGATATCAGAGATCGTGAGTTCAAGATCTTCTCTGACGCTGGACGTGTTATGCGACCTTTGCTCGTCGTGGAACAGGAAAACAACCCGGATACTGGTGTGGAGAAGGGTTCTTTGGTTCTGAACAAGGAACACATTCGTAAGCTTGAAAATGATCAGGCTCTTCCGCCTGGTAGTGACGAGTACTTTGGCTGGCAGGGTCTAGTCAACGAAGGTGTTATTGAGTATCTGGATGCTGAGGAA---------------------------------------------------------------------------------------------------------------------------------------------------------------------------------------------------------CCGGTGGCAAGTACGTCCCCCGTGCCGTCCTCGTCGATCTCGAGCCCGGTACCATGGACGCTGTCCGTGCTGGTCCTTTCGGTCAGCTCTTCCGCCCTGACAACTTCGTCTTCGGCCAGTCTGGTGCCGGCAACAACTGGGCCAAGGGTCATTACACTGAGGGTGCCGAGCTTGTCGACCAGGTCCTCGAGGTTGTTCGTCGTGAGGCTGAAGGCTGCGACTGCCTCCAGGGTTTCCAGATCACCCACTCTCTCGGTGGTGGTACCGGTGCCGGTATGGGTACGCTCCTTATCTCCAAGATCCGTGAGGAGTTCCCCGACCGCATGATGGCCACCTTCTCCGTTGTTCCTTCACCCAAGGTTTCCGACACCGTTGTTGAGCCTTACAACGCTACCCTATCCGTCCACCAGCTCGTCGAGAACTCTGACGAGACCTTCTGTATCGACAACGAGGCTCTGTACGACATCTGCATGCGTACTCTCAAGCTCTCCAACCCCTCCTACGGTGACTTGAACTACCTTGTCTCCGCCGTCATGTCCGGTGTGACCACTGGTTTCCGTTTCCCTGGTCAGCTTAACTCTGATCTTCGCAAGCTCGCCGTCAACATGGTGCCCTTCCCTCGTCTCCACTTCTTCATGGTCGGCTTCGCTCCCCTTACCAGCCGTGGCGCCCACTCCTTCCGTGCTG
>OM956215_1_Microdochium_sp__strain_SAUCC211093_
AGGTCTCCGTAGGTGAACCTGCGGAGGGATCATTACAGAGTT-TTTAACTCCCAAAACCATGTGAAC-TTACCACTGTTGCCTCGGTGG-AAGGTA--CCT-------------GAAAGGGTGCT---GGAAGCCGGTGGAC-ATCTAAACTCTTGTTAATTTCTGTT-ATTCTGAATCTAAACTAAGAAATAAGTTAAAACTTTCAACAACGGATCTCTTGGTTCTGGCATCGATGAAGAACGCAGCGAAATGCGATAAGTAATGTGAATTGCAGAATTCAGTGAATCATCGAATCTTTGAACGCACATTGCGCCCATTAGTATTCTAGTGGGCATGCCTGTTCGAGCGTCATTTCAACCCTTAAGCCTAGCTTAGTGTTGGGAGACTGC-CTAATACGCAGCTCCTCAAAACCAG-TGGCAGAGTTTTTACGTACTCTGAGCGCAGTAATTC-TAT-TCTCGCTTCTGAAAACGT-CTAGACGATAGCCAGAAACCGCATGCCTC------------GGCAGCAA----CTTTTAATGGTTGACCTCGGATCAGGTAGGA---ATACCCGCTGAACTTAAGGGATTGCCCTAGTAACGGCG-AGTGAAGCGGCAACAGCTCAAATTTGAAATCTGGCCTTCTGGTCCGAATTGTAATTTGTAGAGGATGACTTTGGTTAGGTACCTTCCGAGTTCCTTGGAACAGGACGCCTTAGAGGGTGAGAGCCCCGTACGGTTGGATGCCGAGCCTCTGTAAGTCTCCTTCGACGAGTCGAGTAGTTTGGGAATGCTGCTCTAAATGGGAGGTAAATTTCTTCTAAAGCTAAATACCGGCCAGAGACCGATAGCGCACAAGTAGAGTGATCGAAAGATGAAAAGCACTTTGAAAAGAGGGTTAAATAGTACGTGAAATTGTTGAAAGGGAAGGGCTTATGACCAGACCTTTGCATTGAGAATCATCCGGTGTTCTCACCGGTGCACTTCTCTTTGTTGAGGCCAGCATCAGTTTCGGGCGGGGGATAAAGACTTAAGGAATGTGATTCCCCCGGGAATGTTATAGCCTTCTGTGTAATACCCTGCCTGGGACTGAGGACCGCGCTTCGGCTAGGATGCTGGCATAATGGTCATCAGCCACCCGTCTTGAAACACGGACCAAGGAGTCGAACATTTATGCGAGTGTTTGGGTGTTAAACCCTCACGCGTAATGAAAGTGAACGGAGGTGAGAGCCCTTACGGGTGCATCATCGACCGATCCTGATGTCTTCGGATGGATTTGAGTAAGAGCATAACTGTTCGGACCCGAAAGATGGTGAACTATGCGTGGATAGGGTGAAGCCAGAGGAAACTCTGGTGGAGGCTCGCAGCGGTTCTGACGTGCAAATCGATCGTCAAATCTGCGCATGGGGGCGAAAGACTAGTTACACATTCGCATCCACCCTCTCCCATTTGCGCAGAACTAACACCCCCGTTGGCAGAGATGGCAAGCTTGCCAAACCTCGCCAGCTGCACAACA-CGCATTGGGGTCTTGTGTGCCCTGCTGAGACGCCTGAAGGTCAGGCTTGTGGTCTTGTCAAGAACCTTTCGCTCATGTGCTCGATTAGTGTGGGAACCTCCACGGAGCCGATCATCGACTACATGATCACGAGAAACATGGAAGTCCTGGAGGAGTACGAACCTCTGCGATATCCCAACGCCACCAAGATCTTCTTGAACGGATCGTGGATCGGTGTCCACCAGGACCCTAAGACTCTCGTCAGAGATGTGCAGCAGCTCCGTCGCAACAACCAGATTCCTGCCGAGGTCTCTCTCATTCGCGATATCAGAGATCGTGAGTTCAAGATCTTCTCTGACGCTGGACGTGTTATGCGACCTTTGCTCGTCGTGGAACAGGAAAACAACCCGGATACTGGTGTGGAGAAGGGTTCTTTGGTTCTGAACAAGGAACACATTCGTAAGCTTGAAAATGATCAGGCTCTTCCGCCTGGTAGTGACGAGTACTTTGGCTGGCAGGGTCTAGTCAACGAAGGTGTTATTGAGTATCTGGATGCTGAGGAA---------------------------------------------------------------------------------------------------------------------------------------------------------------------------------------------------------CCGGTGGCAAGTACGTCCCCCGTGCCGTCCTCGTCGATCTCGAGCCCGGTACCATGGACGCTGTCCGTGCTGGTCCTTTCGGTCAGCTCTTCCGCCCTGACAACTTCGTCTTCGGCCAGTCTGGTGCCGGCAACAACTGGGCCAAGGGTCATTACACTGAGGGTGCCGAGCTTGTCGACCAGGTCCTCGAGGTTGTTCGTCGTGAGGCTGAAGGCTGCGACTGCCTCCAGGGTTTCCAGATCACCCACTCTCTCGGTGGTGGTACCGGTGCCGGTATGGGTACGCTCCTTATCTCCAAGATCCGTGAGGAGTTCCCCGACCGCATGATGGCCACCTTCTCCGTTGTTCCTTCACCCAAGGTTTCCGACACCGTTGTTGAGCCTTACAACGCTACCCTATCCGTCCACCAGCTCGTCGAGAACTCTGACGAGACCTTCTGTATCGACAACGAGGCTCTGTACGACATCTGCATGCGTACTCTCAAGCTCTCCAACCCCTCCTACGGTGACTTGAACTACCTTGTCTCCGCCGTCATGTCCGGTGTGACCACTGGTTTCCGTTTCCCTGGTCAGCTTAACTCTGATCTTCGCAAGCTCGCCGTCAACATGGTGCCCTTCCCTCGTCTCCACTTCTTCATGGTCGGCTTCGCTCCCCTTACCAGCCGTGGCGCCCACTCCTTCCGTGCTG
>MH107894_1_Microdochium_musae_culture_CBS_143499_
AGGTCTCCGTAGGTGAACCTGCGGAGGGATCATTACTGAGTT-TTCAACTCTCCAAACCATGTGAAC-TTACCACTGTTGCCTCGGTGGTTCGGGTCCTCG-----------------CGGGCCT---GGCCACCGGCGGAC-TACCAAACTCTTGTTAATTTTTGGC-ATTCTGAATACAAACTAAGAAATAAGTTAAAACTTTCAACAACGGATCTCTTGGTTCTGGCATCGATGAAGAACGCAGCGAAATGCGATAAGTAATGTGAATTGCAGAATTCAGTGAATCATCGAATCTTTGAACGCACATTGCGCCCATTAGTATTCTAGTGGGCATGCCTGTTCGAGCGTCATTTCAACCCTTAAGCCTAGCTTAGTGTTGGGAGACTGC-CTAATACGCAGCTCCTCAAAACCAG-TGGCGGAGTCTGTTCGTGCTCTGAGCGTAGTAATTG-TTTATCTCGCTTCTGCAAGCCGGCCAGGCGACAGCCATGAACCGCACCCCCA------------GGGGGCAC---TTTTTTAATGGTTGACCTCGGATCAGGTAGGA---ATACCCGCTGAACTTAAGGGATTGCCCTAGTAACGGCG-AGTGAAGCGGCAACAGCTCAAATTTGAAATCTGGCCTTCTGGTCCGAATTGTAATTTGTAGAGGATGCTTTTGGTTAGGTACCTTCCGAGTTCCTTGGAACAGGACGCCTTAGAGGGTGAGAGCCCCGTACGGTTGGATGCCGAGCCTCTGTAAAGCTCCTTCGACGAGTCGAGTAGTTTGGGAATGCTGCTCTAAATGGGAGGTAAATTTCTTCTAAAGCTAAATACCGGCCAGAGACCGATAGCGCACAAGTAGAGTGATCGAAAGATGAAAAGCACTTTGAAAAGAGGGTTAAATAGTACGTGAAATTGTTGAAAGGGAAGGGCTTGTGACCAGACCTTTGCCTTGGGGATCATCCGGTGTTCTCACCGGTGCACTCCCCTCGGTTGAGGCCAGCATCAGTTTCGGCGGCGGGATAAAGACTTCAGGAATGTGACTCCCCCGGGAGTGTTATAGCCTGCTGTGTAATACCGCCACCGGGACTGAGGACCGCGCTTCGGCTAGGATGCTGGCATAATGGTCATCAGCCACCCGTCTTGAAACACGGACCAAGGAGTCGAACATTTATGCGAGTTTTTGGGTGTCAAACCCTCAAGCGTAATGAAAGTGAACGGAGGTGAGAGCCCTTACGGGTGCATCATCGACCGATCCTGATGTCTTCGGATGGATTTGAGTAAGAGCATAACTGTTCGGACCCGAAAGATGGTGAACTATGCGTGGATAGGGTGAAGCCAGAGGAAACTCTGGTGGAGGCTCGCAGCGGTTCTGACGTGCAAATCGATCGTCAAATCTGCGCATGGGGGCGAAAGACTA---------------------------------------------------------------------------------------------------------------------------------------------------------------------------------------------------------------------------------------------------------------------------------------------------------------------------------------------------------------------------------------------------------------------------------------------------------------------------------------------------------------------------------------------------------------------------------------------------------------------------------------------------------------------------------------------------------------------------------------------------------------------------------------------------------------------------------------------------------------------------------------------------------------------------------------------------------------------------------------------------------------------------------------------------------------------------------------------------------------------------------------------------------------------------------------------------------------------------------------------------------------------------------------------------------------------------------------------------------------------------------------------------------------------------------------------------------------------------------------------------------------------------------------------------------------------------------------
>MH107895_1_Microdochium_musae_culture_CBS_143500_
AGGTCTCCGTAGGTGAACCTGCGGAGGGATCATTACTGAGTT-TTCAACTCTCCAAACCATGTGAAC-TTACCACTGTTGCCTCGGTGGTTCGGGTCCTCG-----------------CGGGCCT---GGCCACCGGCGGAC-TACCAAACTCTTGTTAATTTTTGGC-ATTCTGAATACAAACTAAGAAATAAGTTAAAACTTTCAACAACGGATCTCTTGGTTCTGGCATCGATGAAGAACGCAGCGAAATGCGATAAGTAATGTGAATTGCAGAATTCAGTGAATCATCGAATCTTTGAACGCACATTGCGCCCATTAGTATTCTAGTGGGCATGCCTGTTCGAGCGTCATTTCAACCCTTAAGCCTAGCTTAGTGTTGGGAGACTGC-CTAATACGCAGCTCCTCAAAACCAG-TGGCGGAGTCTGTTCGTGCTCTGAGCGTAGTAATTG-TTTATCTCGCTTCTGCAAGCCGGCCAGGCGACAGCCATGAACCGCACCCCCA------------GGGGGCAC---TTTTTTAATGGTTGACCTCGGATCAGGTAGGA---ATACCCGCTGAACTTAAGGGATTGCCCTAGTAACGGCG-AGTGAAGCGGCAACAGCTCAAATTTGAAATCTGGCCTTCTGGTCCGAATTGTAATTTGTAGAGGATGCTTTTGGTTAGGTACCTTCCGAGTTCCTTGGAACAGGACGCCTTAGAGGGTGAGAGCCCCGTACGGTTGGATGCCGAGCCTCTGTAAAGCTCCTTCGACGAGTCGAGTAGTTTGGGAATGCTGCTCTAAATGGGAGGTAAATTTCTTCTAAAGCTAAATACCGGCCAGAGACCGATAGCGCACAAGTAGAGTGATCGAAAGATGAAAAGCACTTTGAAAAGAGGGTTAAATAGTACGTGAAATTGTTGAAAGGGAAGGGCTTGTGACCAGACCTTTGCCTTGGGGATCATCCGGTGTTCTCACCGGTGCACTCCCCTCGGTTGAGGCCAGCATCAGTTTCGGCGGCGGGATAAAGACTTCAGGAATGTGACTCCCCCGGGAGTGTTATAGCCTGCTGTGTAATACCGCCACCGGGACTGAGGACCGCGCTTCGGCTAGGATGCTGGCATAATGGTCATCAGCCACCCGTCTTGAAACACGGACCAAGGAGTCGAACATTTATGCGAGTTTTTGGGTGTCAAACCCTCAAGCGTAATGAAAGTGAACGGAGGTGAGAGCCCTTACGGGTGCATCATCGACCGATCCTGATGTCTTCGGATGGATTTGAGTAAGAGCATAACTGTTCGGACCCGAAAGATGGTGAACTATGCGTGGATAGGGTGAAGCCAGAGGAAACTCTGGTGGAGGCTCGCAGCGGTTCTGACGTGCAAATCGATCGTCAAATCTGCGCATGGGGGCGAAAGACTA---------------------------------------------------------GAGATGGGAAGCTTGCCAAACCTCGCCAACTGCACAACA-CACACTGGGGTCTCGTCTGTCCTGCTGAAACACCTGAGGGTCAGGCTTGCGGCCTGGTCAAGAACCTTTCTCTGATGTGCTCAATCAGTGTGGGAACGTCAACAGAACCCATTATCGATTACATGATCACCAGGAACATGGAGGTGTTGGAGGAGTACGAACCATTACGTTATCCAAATGCCACAAAGATCTTCCTCAATGGGTCTTGGATTGGCGTACACCAGGACCCCAAGACATTGGTGCGCGATGTCCAGCAGCTTCGCCGCAACAATCAGATCCCTGCCGAGGTATCTCTGATCCGCGATATCAGAGATCGTGAGTTCAAGATCTTCTCTGATGCGGGCCGTGTTATGCGCCCTCTATTTGTTGTCGAGCATGAGGACAACCCTGACACCGGAGCGGAGAAAGGCGCACTAGTGCTCAACAAGGAACACATCAGGAAGCTTGAGAACGACCAGGCCTTACCTCCTGGCAGTGACGAGTACTTTGGCTGGCAAGGCCTTGTCAACGAGGGTGTTATCGAGTATCTCGATGCCGAGGAAGAGGAAACCTCGATGATTTGCATGACCGCTGAGGATCTTGAGACCTTCCGCTTGGCGAAACAAGGTCACGACATGACGACGGACAACAGCGAGGAGCCGAATAAGCGTGTGAAGACCCGCATGAACCCGACAACACACATGTACACGCACTGCGAAATCCATCCTAGCATGCTTCTGGGTATCTGCGCCAGTATTATTCCA---------------------------------------------------------------------------------------------------------------------------------------------------------------------------------------------------------------------------------------------------------------------------------------------------------------------------------------------------------------------------------------------------------------------------------------------------------------------------------------------------------------------------------------------------------------------------------------------------------------------------------------------------------------------------------------------------------------
>KP858997_1_Microdochium_neoqueenslandicum_strain_CBS_445_95_
--GTCTCCGTAGGTGAACCTGCGGAGGGATCATTACTGAGTT-TTTAACTCTCCAAACCATGTGAAC-TTACCACTGTTGCCTCGGTGG-TTAGTGCTCTCTCTC---------GGGAGGGTGCT----GCCACCGGTGGAC-TACTAAACTCTTGTTAATTTAAGTC-ATTCTGAATCATAACTAAGAAATAAGTTAAAACTTTCAACAACGGATCTCTTGGTTCTGGCATCGATGAAGAACGCAGCGAAATGCGATAAGTAATGTGAATTGCAGAATTCAGTGAATCATCGAATCTTTGAACGCACATTGCGCCCATTAGTATTCTAGTGGGCATGCCTGTTCGAGCGTCATTTCAACCCTTAAGCCTAGCTTAGTGTTGGGAGACTAC-CTAACTGGTAGCTCCTCAAAACCAG-TGGCGGAGTCTGTTCGTGCTCTGAGCGTAGTAATTT-TTTATCTCGCTTCTGTAAGCCGATCAAACAACAGCCAAAAACCGCACCCTCAC------------GGGGCAC----TTTTTAATGGTTGACCTCGGATCAGGTAGGA---ATACCC----------AGGGATTGCCCTAGTAACGGCG-AGTGAAGCGGCAACAGCTCAAATTTGAAATCTGGCCTTCTGGTCCGAATTGTAATTTGTAGAGGATGCTTTTGGTTAGGTACCTTCCGAGTTCCTTGGAACAGGACGCCTTAGAGGGTGAGAGCCCCGTACGGTTGGATACCGAGCCTCTGTAAAGCTCCTTCGACGAGTCGAGTAGTTTGGGAATGCTGCTCTAAATGGGAGGTAAATTTCTTCTAAAGCTAAATATTGGCCAGAGACCGATAGCGCACAAGTAGAGTGATCGAAAGATGAAAAGCACTTTGAAAAGAGGGTTAAATAGTACGTGAAATTGTTGAAAGGGAAGGGCTTATGACCAGACCTTTGCCTTGCGAATCATCCGGTGTTCTCACCGGTGCACTTCGCTTGGTTGAGGCCAGCATCAGTTCTGGCAGTGGGATAAAGACTTTAGGAATGTGACTCCCCCGGGAGTGTTATAGCCTATTGTGTAATACCATTGCTGGGACTGAGGACCGCGCTTCGGCTAGGATGCTGGCATAATGGTCATCAGCCACCCGTCTTGAAACACGGACCAAGGAGTCGAACATTTATGCGAGTTTTTGGGTGTTAAACCCTCAAGCGTAATGAAAGTGAACGGAGGTGAGAGCCCTTACGGGTGCATCATCGACCGATCCTGATGTCTTCGGATGGATTTGAGTAAGAGCATAACTGTTCGGACCCGAAAGATGGTGAACTATGCGTGGATAGGGTGAAGCCAGAGGAAACTCTGGTGGAGGCTCGCAGCGGTTCTGACGTGCAAATCGATCGTCAAATCTGCGCATGGGGGCGAAAGACTAGATACACATTTGCTTCCACGCTGTCGCATTTGCGGAGAACAAACACACCGGTCGGTAGAGATGGCAAGCTTGCCAAGCCTCGCCAGCTCCACAACA-CGCATTGGGGTCTTGTGTGTCCTGCAGAAACACCCGAAGGTCAAGCTTGTGGTCTGGTGAAGAATCTCTCCCTCATGTGTTCTATCAGTGTCGGAACCTCGACAGAACCCATCATTGATTACATGATCACAAGGAACATGGAGGTCCTCGAGGAGTATGAGCCATTGCGGTATCCAAATGCCACCAAGATTTTCTTGAACGGTTCATGGATCGGTGTTCATCAAGACCCCAAGACCTTGGTTAGGGATGTGCAGCAACTTCGCAGAAATAATCAAATCCCTGCCGAGGTGTCTCTGATTCGCGACATTCGAGACCGCGAGTTCAAGATCTTCTCCGATGCTGGCCGTGTCATGCGACCATTATTTGTGGTAGAGCAGGAAGACAACCCGGATACTGGGGTGGAGAAGGGTTCCTTGGTACTTAACAAAGAGCACATCAGGAAGCTCGAAAACGATCAGGCACTTCCACCCGGTAGCGATGAATACTTTGGCTGGCAGGGCCTGGTCAATGAAGGTGTCATTGAGTATCTTGATGCCGAGGAAGAGGAAACTTCCATGATCTGCATGACTCCAGAGGACCTGGAAACCTTCCGTCTCGCGAAGCAAGGTCATGACATGACTACGGACAACAGCGAAGAACCAAACAAACGAGTCAAGACACGAATGAATCCAACGACACACATGTATACGCATTGTGAGATTCATCCAAGCATGTTACTCGGAATCTGCGCCAGTATCATTCCCCCGGCAACAAGTACGTGCCCCGTGCCGTCCTCGTCGATCTCGAGCCCGGTACCATGGACGCTGTCCGTGCCGGTCCTTTCGGTCAGCTCTTCCGCCCCGACAACTTCGTCTTCGGTCAGTCCGGTGCTGGCAACAACTGGGCCAAGGGTCACTACACTGAGGGTGCCGAGCTTGTCGACCAGGTTCTCGAGGTCGTCCGTCGCGAGGCTGAGGGCTGTGACTGCCTTCAGGGTTTCCAGATCACCCACTCTCTCGGTGGTGGTACCGGTGCCGGTATGGGTACGCTCCTCATCTCCAAGATCCGTGAGGAGTTCCCCGACCGCATGATGGCCACTTTCTCGGTCGTCCCCTCTCCCAAGGTCTCCGACACCGTTGTCGAGCCTTACAACGCCACCCTCTCCGTCCACCAGCTGGTCGAGAACTCGGACGAGACCTTCTGCATTGACAACGAGGCTCTTTACGACATCTGCATGCGCACCCTGAAGCTCTCCAACCCCTCGTACGGTGACCTGAACTACCTCGTCTCCGCCGTCATGTCTGGTGTCACCACTTGCCTGCGTTTCCCCGGTCAGCTCAACTCTGACTTGCGCAAGCTCGCCGTCAACATGGTGCCTTTCCCTCGTCTTCACTTCTTCATGGTCGGCTTCGCTCCCCTGACCAGCCGTGGCGCTCACTCCTTCCGTGCCG
>KP859002_1_Microdochium_neoqueenslandicum_strain_CBS_108926_
--GTCTCCGTAGGTGAACCTGCGGAGGGATCATTACTGAGTT-TTTAACTCTCCAAACCATGTGAAC-TTACCACTGTTGCCTCGGTGG-TTAGTGCTCTCTCTC---------GGGAGGGTGCT----GCCACCGGTGGAC-TACTAAACTCTTGTTAATTTAAGTC-ATTCTGAATCATAACTAAGAAATAAGTTAAAACTTTCAACAACGGATCTCTTGGTTCTGGCATCGATGAAGAACGCAGCGAAATGCGATAAGTAATGTGAATTGCAGAATTCAGTGAATCATCGAATCTTTGAACGCACATTGCGCCCATTAGTATTCTAGTGGGCATGCCTGTTCGAGCGTCATTTCAACCCTTAAGCCTAGCTTAGTGTTGGGAGACTAC-CTAACTGGTAGCTCCTCAAAACCAG-TGGCGGAGTCTGTTCGTGCTCTGAGCGTAGTAATTT-TTTATCTCGCTTCTGTAAGCCGATCAAACAACAGCCAAAAACCGCACCCTCAC------------GGGGCAC----TTTTTAATGGTTGACCTCGGATCAGGTAGGA---ATACCCGCTGAACTTAAGGGATTGCCCTAGTAACGGCG-AGTGAAGCGGCAACAGCTCAAATTTGAAATCTGGCCTTCTGGTCCGAATTGTAATTTGTAGAGGATGCTTTTGGTTAGGTACCTTCCGAGTTCCTTGGAACAGGACGCCTTAGAGGGTGAGAGCCCCGTACGGTTGGATACCGAGCCTCTGTAAAGCTCCTTCGACGAGTCGAGTAGTTTGGGAATGCTGCTCTAAATGGGAGGTAAATTTCTTCTAAAGCTAAATATTGGCCAGAGACCGATAGCGCACAAGTAGAGTGATCGAAAGATGAAAAGCACTTTGAAAAGAGGGTTAAATAGTACGTGAAATTGTTGAAAGGGAAGGGCTTATGACCAGACCTTTGCCTTGCGAATCATCCGGTGTTCTCACCGGTGCACTTCGCTTGGTTGAGGCCAGCATCAGTTCTGGCAGTGGGATAAAGACTTTAGGAATGTGACTCCCCCGGGAGTGTTATAGCCTATTGTGTAATACCATTGCTGGGACTGAGGACCGCGCTTCGGCTAGGATGCTGGCATAATGGTCATCAGCCACCCGTCTTGAAACACGGACCAAGGAGTCGAACATTTATGCGAGTTTTTGGGTGTTAAACCCTCAAGCGTAATGAAAGTGAACGGAGGTGAGAGCCCTTACGGGTGCATCATCGACCGATCCTGATGTCTTCGGATGGATTTGAGTAAGAGCATAACTGTTCGGACCCGAAAGATGGTGAACTATGCGTGGATAGGGTGAAGCCAGAGGAAACTCTGGTGGAGGCTCGCAGCGGTTCTGACGTGCAAATCGATCGTCAAATCTGCGCATGGGGGCGAAAGACTAGATACACATTTGCTTCCACGCTGTCGCATTTGCGGAGAACAAACACACCGGTCGGTAGAGATGGCAAGCTTGCCAAGCCTCGCCAGCTCCACAACA-CGCATTGGGGTCTTGTGTGTCCTGCAGAAACACCCGAAGGTCAAGCTTGTGGTCTGGTGAAGAATCTCTCCCTCATGTGTTCTATCAGTGTCGGAACCTCGACAGAACCCATCATTGATTACATGATCACAAGGAACATGGAGGTCCTCGAGGAGTATGAGCCATTGCGGTATCCAAATGCCACCAAGATTTTCTTGAACGGTTCATGGATCGGTGTTCATCAAGACCCCAAGACCTTGGTTAGGGATGTGCAGCAACTTCGCAGAAATAATCAAATCCCTGCCGAGGTGTCTCTGATTCGCGACATTCGAGACCGCGAGTTCAAGATCTTCTCCGATGCTGGCCGTGTCATGCGACCATTATTTGTGGTAGAGCAGGAAGACAACCCGGATACTGGGGTGGAGAAGGGTTCCTTGGTACTTAACAAAGAGCACATCAGGAAGCTCGAAAACGATCAGGCACTTCCACCCGGTAGCGATGAATACTTTGGCTGGCAGGGCCTGGTCAATGAAGGTGTCATTGAGTATCTTGATGCCGAGGAAGAGGAAACTTCCATGATCTGCATGACTCCAGAGGACCTGGAAACCTTCCGTCTCGCGAAGCAAGGTCATGACATGACTACGGACAACAGCGAAGAACCAAACAAACGAGTCAAGACACGAATGAATCCAACGACACACATGTATACGCATTGTGAGATTCATCCAAGCATGTTACTCGGAATCTGCGCCAGTATCATTCCCCCGGCAACAAGTACGTGCCCCGTGCCGTCCTCGTCGATCTCGAGCCCGGTACCATGGACGCTGTCCGTGCCGGTCCTTTCGGTCAGCTCTTCCGCCCCGACAACTTCGTCTTCGGTCAGTCCGGTGCTGGCAACAACTGGGCCAAGGGTCACTACACTGAGGGTGCCGAGCTTGTCGACCAGGTTCTCGAGGTCGTCCGTCGCGAGGCTGAGGGCTGTGACTGCCTTCAGGGTTTCCAGATCACCCACTCTCTCGGTGGTGGTACCGGTGCCGGTATGGGTACGCTCCTCATCTCCAAGATCCGTGAGGAGTTCCCCGACCGCATGATGGCCACTTTCTCGGTCGTCCCCTCTCCCAAGGTCTCCGACACCGTTGTCGAGCCTTACAACGCCACCCTCTCCGTCCACCAGCTGGTCGAGAACTCGGACGCGACCTTCTGCATTGACAACGAGGCTCTTTACGACATCTGCATGCGCACCCTGAAGCTCTCCAACCCCTCGTACGGTGACCTGAACTACCTCGTCTCCGCCGTCATGTCTGGTGTCACCACTTGCCTGCGTTTCCCCGGTCAGCTCAACTCTGACTTGCGCAAGCTCGCCGTCAACATGGTGCCTTTCCCTCGTCTTCACTTCTTCATGGTC----------------------------------------------
>KP859008_1_Microdochium_nivale_strain_CBS_116205_
--------------------------------TTACTGAGTT-TTTAACTCTCCAAACCATGTGAAC-TTACCACTGTTGCCTCGGTGG-ATGGTGCTGTCTCTC---------GGGACGGCGCC----ACCGCCGGTGGACTACCTAAACTC-TGTTAATTTTTGTC-AATCTGAATCA-AACTAAGAAATAAGTTAAAACTTTCAACAACGGATCTCTTGGTTCTGGCATCGATGAAGAACGCAGCGAAATGCGATAAGTAATGTGAATTGCAGAATTCAGTGAATCATCGAATCTTTGAACGCACATTGCGCCCATTAGTATTCTAGTGGGCATGCCTGTTCGAGCGTCATTTCAACCCTTAAGCCTAGCTTAGTGTTGGGAGACTGC-CTAATACGCAGCTCCTCAAAACCAG-TGGCGGAGTCGGTTCGTGCTCTGAGCGTAGTAATTT-TTTATCTCGCTTCTGTAAGCCGGACTGGCAACAGCCAGAAACCGCACCCCTC------------GGGGGCAC----TTTTTAATGGTTGACCTCGGATCAGGTAGGA---ATACCCGCTGAACTTAAGGGATTGCCCTAGTAACGGCG-AGTGAAGCGGCAACAGCTCAAATTTGAAATCTGGCCTTCTGGTCCGAGTTGTAATTTGTAGAGGATGATTTTGGTTAGGTACCTTCCGAGTTCCTTGGAACAGGACGCCTTAGAGGGTGAGAGCCCCGTACGGTTGGATGCCGAGCCTTTGTAAATCTCCTTCGACGAGTCGAGTAGTTTGGGAATGCTGCTCTAAATGGGAGGTAAATTTCTTCTAAAGCTAAATACCGGCCAGAGACCGATAGCGCACAAGTAGAGTGATCGAAAGATGAAAAGCACTTTGAAAAGAGGGTTAAATAGTACGTGAAATTGTTGAAAGGGAAGGATTTATGACCAGACCTTTGCCTTGCGGATCATCCGGTGTTCTCACCGGTGCACTTCGCTTGGTTGAGGCCAGCATCAGTTTTGGCGGCGGGATAAAGACTTCAGGAACGTGACTCCCCCGGGAGTGTTATAGCCTGCTGTGTAATACCGCCGCTGGGACTGAGGACCGCGCTTCGGCTAGGATGCTGGCATAATGGTCATCAATCACCCGTCTTGAAACACGGACCAAGGAGTCGAACATTTATGCGAGTTTTTGGGTGTTAAACCCTCAAGCGTAATGAAAGTGAACGGAGGTGAGAGCCCTTACGGGTGCATCATCGACCGATCCTGATGTCTTCGGATGGATTTGAGTAAGAGCATAACTGTTCGGACCCGAAAGATGGTGAACTATGCGTGGATAGGGTGAAGCCAGAGGAAACTCTGGTGGAGGCTCGCAGCGGTTCTGACGTGCAAATCGATCGTCAAATCTGCGCATGGGGGCGAAAGACTAGTTACACATTTGCGTCTACACTGTCCCATTTGCGCAGAACAAATACTCCTGTCGGTAGAGATGGTAAGCTTGCCAAACCTCGCCAATTGCACAACA-CGCATTGGGGTCTTGTCTGTCCTGCGGAGACACCCGAGGGTCAGGCCTGCGGTTTGGTCAAGAACCTTTCTCTTATGTGCTCGATCAGCGTGGGCACCTCAACTGAGCCCATCATCGATTATATGATTACCAGGAACATGGAGGTGTTGGAGGAGTATGAACCATTGCGATATCCCAATGCCACGAAGATTTTCCTCAACGGCTCTTGGATCGGTGTGCACCAGGACCCCAAGACGTTGGTGCGAGACGTCCAGCAGCTTCGTCGCAACAACCAAATCCCTGCAGAGGTTTCTCTGATTCGTGATATCAGAGACCGCGAGTTCAAGATCTTTTCCGACGCTGGCCGTGTCATGCGTCCACTACTCGTGGTGGAGCAGGAGGCCAATCCGGAGACGGGTGTAGAAATGGGCTCTTTAACACTCAACAAGGAGCACATCAGGAAGCTTGAGAACGATCAAGGCCTACCCTCTGGTAGTGACGAGTACTTCGGCTGGCAAGGTTTGGTCAACGAGGGTGTCATCGAGTATCTCGACGCCGAGGAAGAGGAAACTTCAATGATTTGTATGACCGCTGAGGATCTTGAGACCTTTCGTTTGGCGAAACAAGGTCACGACATGACAACAGACAACACCGAAGAGCCGAATAAGCGCGTGAAGACACGGATGAACCCAACAACGCACATGTACACGCACTGCGAGATCCATCCCAGTATGCTTCTTGGCATTTGCGCCAGCATTATTCCACCGGCAACAAGTACGTTCCCCGCGCCGTCCTCGTCGATCTCGAGCCCGGTACCATGGATGCCGTCCGTGCTGGTCCCTTCGGCCAGCTGTTCCGTCCCGACAACTTCGTCTTCGGTCAGTCCGGTGCTGGCAACAATTGGGCGAAGGGTCATTACACTGAGGGTGCCGAGCTTGTCGACCAGGTCCTCGAGGTCGTCCGTCGCGAGGCTGAGGGCTGTGACTGCCTTCAGGGTTTTCAGATCACCCACTCTCTCGGTGGTGGTACCGGTGCCGGAATGGGCACGCTCCTCATCTCCAAGATCCGTGAGGAGTTCCCCGACCGCATGATGGCCACCTTCTCGGTTGTTCCCTCGCCCAAGGTCTCCGACACCGTCGTCGAGCCTTACAATGCCACCCTGTCCATCCACCAGCTTGTCGAGAACTCCGACGCGACTTTCTGCATTGACAACGAGGCTCTGTACGACATCTGCATGCGCACCCTGAAGCTCTCCAACCCCTCATACGGCGACCTGAACTACCTCGTCTCCGCCGTCATGTCCGGTGTCACCACCTGCCTGCGTTTCCCCGGTCAGCTCAACTCTGACCTGCGCAAGCTCGCCGTTAACATGGTGCCCTTCCCGCGTCTGCATTTCTTCATGGTCGGCTTCGCTCCCCTGACCAGCCGTGGCGCCCACTCCTTCCGTGCCG
>MH855031_1_Microdochium_nivale_var__majus_culture_CBS_177_29_
AGGTCTCCGTAGGTGAACCTGCGGAGGGATCATTACTGAGTT-TTTAACTCTCCAAACCATGTGAAC-TTACCACTGTTGCCTCGGTGG-ATGGTGCTGTCTCTC---------GGGACGGTACC----ACCGCCGGTGGACTACCTAAACTC-TGTTAATTTTTGTC-AATCTGAATCA-AACTAAGAAATAAGTTAAAACTTTCAACAACGGATCTCTTGGTTCTGGCATCGATGAAGAACGCAGCGAAATGCGATAAGTAATGTGAATTGCAGAATTCAGTGAATCATCGAATCTTTGAACGCACATTGCGCCCATTAGTATTCTAGTGGGCATGCCTGTTCGAGCGTCATTTCAACCCTTAAGCCTAGCTTAGTGTTGGGAGACTGC-CTAATACGCAGCTCCTCAAAACCAG-TGGCGGAGTCGGTTCGTGCTCTGAGCGTAGTAATTT-TTTATCTCGCTTCTGCAAGCCGGACTGGCAACAGCCATAAACCGCACCCTTC------------GGGGGCAC----TTTTTAATGGTTGACCTCGGATCAGGTAGGA---ATACCCGCTGAACT--AGGGATTGCCCTAGTAACGGCGAAGTGAAGCGGCAACAGCTCAAATTTGAAATCTGGCCTTCTGGTCCGAGTTGTAATTTGTAGAGGATGATTTTGGTTAGGTACCTTCCGAGTTCCTTGGAACAGGACGCCTTAGAGGGTGAGAGCCCCGTACGGTTGGATGCCGAGCCTCTGTAAATCTCCTTCGACGAGTCGAGTAGTTTGGGAATGCTGCTCTAAATGGGAGGTAAATTTCTTCTAAAGCTAAATACCGGCCAGAGACCGATAGCGCACAAGTAGAGTGATCGAAAGATGAAAAGCACTTTGAAAAGAGGGTTAAATAGTACGTGAAATTGTTGAAAGGGAAGGATTTATGACCAGACCTTTGCCTTGCGGATCATCCGGTGTTCTCACCGGTGCACTTCGCTTGGTTGAGGCCAGCATCAGTTTTGGCGGCGGGATAAAGACTTCAGGAACGTGACTCCCCCGGGAGTGTTATAGCCTGCTGTGTAATACCGCCGCTGGGACTGAGGACCGCGCTTCGGCTAGGATGCTGGCATAATGGTCATCAATCACCCGTCTTGAAACACGGACCAAGGAGTCGAACATTTATGCGAGTTTTTGGGTGTTAAACCCTCAAGCGTAATGAAAGTGAACGGAGGTGAGAGCCCTTACGGGTGCATCATCGACCGATCCTGATGTCTTCGGATGGATTTGAGTAAGAGCATAACTGTTCGGACCCGAAAGATGGTGAACTATGCGTGGATAGGGTGAAGCCAGAGGAAACTCTGGTGGAGGCTCGCAGCGGTTCTGACGTGCAAATCGATCGTCAAATCTGCGCATGGGGGCGAAAGACTA---------------------------------------------------------------------------------------------------------------------------------------------------------------------------------------------------------------------------------------------------------------------------------------------------------------------------------------------------------------------------------------------------------------------------------------------------------------------------------------------------------------------------------------------------------------------------------------------------------------------------------------------------------------------------------------------------------------------------------------------------------------------------------------------------------------------------------------------------------------------------------------------------------------------------------------------------------------------------------------------------------------------------------------------------------------------------------------------------------------------------------------------------------------------------------------------------------------------------------------------------------------------------------------------------------------------------------------------------------------------------------------------------------------------------------------------------------------------------------------------------------------------------------------------------------------------------------------
>Sequence_55
-----------------------------------------------------------------------------------------------------------------------------------------------------------------------------------------------------------------------------------------------------------------------------------------------------------------------------------------------------------------------------------------------------------------------------------------------------------------------------------------------------------------------------------------------------------------------------------------------------AGGGATTGCCCTAGTAACGGCG-AGTGAAGCGGCAACAGCTCAAATTTGAAATCTGGCCTTCTGGTCCGAGTTGTAATTTGTAGAGGATGATTTTGGTTAGGTACCTTCCGAGTTCCTTGGAACAGGACGCCTTAGAGGGTGAGAGCCCCGTACGGTTGGATGCCGAGCCTTTGTAAATCTCCTTCGACGAGTCGAGTAGTTTGGGAATGCTGCTCTAAATGGGAGGTAAATTTCTTCTAAAGCTAAATACCGGCCAGAGACCGATAGCGCACAAGTAGAGTGATCGAAAGATGAAAAGCACTTTGAAAAGAGGGTTAAATAGTACGTGAAATTGTTGAAAGGGAAGGATTTATGACCAGACCTTTGCCTTGCGGATCATCCGGTGTTCTCACCGGTGCACTTCGCTTGGTTGAGGCCAGCATCAGTTTTGGCGGCGGGATAAAGACTTCAGGAACGTGACTCCCCCGGGAGTGTTATAGCCTGCTGTGTAATACCGCCGCTGGGACTGAGGACCGCGCTTCGGCTAGGATGCTGGCATAATGGTCATCAATCACCCGTCTTGAAACACGGACCAAGGAGTCGAACATTTATGCGAGTTTTTGGGTGTTAAACCCTCAAGCGTAATGAAAGTGAACGGAGGTGAGAGCCCTTACGGGTGCATCATCGACCGATCCTGATGTCTTCGGATGGATTTGAGTAAGAGCATAACTGTTCGGACCCGAAAGATGGTGAACTATGCGTGGATAGGGTGAAGCCAGAGGAAACTCTGGTGGAGGCTCGCAGCGGTTCTGACGTGCAAATCGATCGTCAAATCTGCGCAT-GGGGCGAAAGACTA---------------------------------------------------------------------------------------------------------------------------------------------------------------------------------------------------------------------------------------------------------------------------------------------------------------------------------------------------------------------------------------------------------------------------------------------------------------------------------------------------------------------------------------------------------------------------------------------------------------------------------------------------------------------------------------------------------------------------------------------------------------------------------------------------------------------------------------------------------------------------------------------------------------------------------------------------------------------------------------------------------------------------------------------------------------------------------------------------------------------------------------------------------------------------------------------------------------------------------------------------------------------------------------------------------------------------------------------------------------------------------------------------------------------------------------------------------------------------------------------------------------------------------------------------------------------------------------
>LT990655_1_Microdochium_novae_zelandiae_genomic_DNA_sequence_contains_
----CTCCGTAGGTGAACCTGCGGAGGGATCATTACTGAGTT-TTTAACTCTCCAAACCATGTGAAC-TTACCACTGTTGCCTCGGTGGGATGGTGCTGCT-------------TCGGCGGTGCCA--GACCACCGGTGGAC-TACTAAACTCTTGTTAATTTTTGTCAAATCTGAATCATAACTAAGAAATAAGTTAAAACTTTCAACAACGGATCTCTTGGTTCTGGCATCGATGAAGAACGCAGCGAAATGCGATAAGTAATGTGAATTGCAGAATTCAGTGAATCATCGAATCTTTGAACGCACATTGCGCCCATTAGTATTCTAGTGGGCATGCCTGTTCGAGCGTCATTTCAACCCTTAAGCCTAGCTTAGTGTTGGGAGACTGC-CTAATACGCAGCTCCTCAAAACCAG-TGGCGGAGTCTGTTCGTACTCTGAGCGTAGTAATTT-TTTATCTCGCTTCTGCAAGTCGATCAGACAACAGCCAAAAACCGCACCCTCTC----------GGGGGGCAC---TTTTTTAATGGTTGACCTCGGATCAGGTAGGA---ATACCCGCTGAACTTA---------------------------------------------------------------------------------------------------------------------------------------------------------------------------------------------------------------------------------------------------------------------------------------------------------------------------------------------------------------------------------------------------------------------------------------------------------------------------------------------------------------------------------------------------------------------------------------------------------------------------------------------------------------------------------------------------------------------------------------------------------------------------------------------------------------------------------------------------------------------GTTACACTTTTGCATCGACCTTGTCTCATTTGCGACGAACGAACACGCCTGTTGGCAGAGATGGAAAGCTCGCCAAGCCTCGCCAGCTTCACAACA-CGCATTGGGGTCTTGTCTGCCCCGCAGAAACGCCCGAGGGTCAGGCCTGCGGCTTGGTCAAGAATCTTTCTCTCATGTGCTCAATCAGCGTGGGCACATCAACGGAACCTATTATCGACTACATGATCACCAGGAACATGGAAGTGCTGGAGGAGTACGAACCACTGCGGTACCCCAATGCCACGAAGATTTTCCTCAACGGATCTTGGATCGGCGTGCACCAGGATCCCAAGACACTGGTGCGGGATGTCCAACAGCTTCGCCGGAACAACCAGATCCCCGCAGAGGTCTCTCTGATCCGTGATATCAGAGATCGCGAGTTCAAGATCTTCTCCGACGCTGGTCGTGTCATGCGTCCCCTGTTTGTTGTGGAGCAGGAAGACAATCAGGACACAGGAGTCGAAAAGGGTTCGTTGGTCCTCAACAAGGAACACATCAGGAAGCTTGAAAACGATCAGGCTCTACCCCCTGGTAGTGATGAATACTTTGGCTGGCAAGGGCTTGTCAACGAAGGTGTCATCGAGTATCTCGATGCTGAAGAAGAGGAGACATCCATGATCTGCATGACACCGGAGGATCTCGAGACCTTCCGTCTGGCAAAGCAGGGTCACGACATGACAACGGACAACAGCGAAGAGCCCAACAAGCGTGTCAAGACGCGGATGAACCCGACGACACACATGTATACCCACTGTGAAATTCACCCCAGTATGCTTCTGGGTATCTGCGCCAGTATCATTCCGCCGGCAACAAGTACGTCCCTCGCGCCGTCCTCGTCGATCTCGAGCCCGGTACCATGGACGCCGTCCGTGCTGGTCCCTTCGGCCAGCTCTTCCGCCCCGACAACTTCGTCTTCGGTCAGTCCGGTGCCGGCAACAACTGGGCCAAGGGTCATTACACCGAGGGTGCTGAGCTCGTCGACCAGGTCCTCGAGGTCGTTCGTCGCGAGGCTGAGGGCTGCGACTGCCTCCAGGGCTTCCAGATCACCCACTCTCTCGGTGGTGGTACCGGTGCCGGTATGGGTACGCTCCTCATCTCCAAGATCCGCGAGGAGTTCCCCGACCGCATGATGGCCACCTTCTCGGTCGTCCCCTCGCCCAAGGTCTCCGACACCGTCGTCGAGCCTTACAACGCCACCCTGTCCGTCCACCAGCTCGTTGAGAACTCGGACAAGACCTTCTGCATTGACAACGAGGCTCTGTACGACATCTGCATGCGCACCCTGAAGCTCTCCAACCCCTCGTACGGCGACCTGAACTACCTCGTCTCCGCCGTCATGTCTGGTGTCACCACCTGCCTGCGTTTCCCTGGTCAGCTCAACTCTGACCTGCGCAAGCTCGCCGTCAACATGGTGCCCTTCCCTCGTCTCCACTTCTTCATGGTCGGATTCGCTCCCCTGACCAGCCGTGGCGCCCACTCCTTCCGTGCCG
>LT990656_1_Microdochium_novae_zelandiae_genomic_DNA_sequence_contains_
AGGTCTCCGTAGGTGAACCTGCGGAGGGATCATTACTGAGTT-TTTAACTCTCCAAACCATGTGAAC-TTACCACTGTTGCCTCGGTGGGATGGTGCTGCT-------------TCGGCGGTGCCA--GACCACCGGTGGAC-TACTAAACTCTTGTTAATTTTTGTCAAATCTGAATCATAACTAAGAAATAAGTTAAAACTTTCAACAACGGATCTCTTGGTTCTGGCATCGATGAAGAACGCAGCGAAATGCGATAAGTAATGTGAATTGCAGAATTCAGTGAATCATCGAATCTTTGAACGCACATTGCGCCCATTAGTATTCTAGTGGGCATGCCTGTTCGAGCGTCATTTCAACCCTTAAGCCTAGCTTAGTGTTGGGAGACTGC-CTAATACGCAGCTCCTCAAAACCAG-TGGCGGAGTCTGTTCGTACTCTGAGCGTAGTAATTT-TTTATCTCGCTTCTGCAAGTCGATCAGACAACAGCCAGAAACCGCACCCTCTC----------GGGGGGCAC---TTTTTTAATGGTTGACCTCGGATCAGGTAGGA---ATACCCGCTGA--------------------------------------------------------------------------------------------------------------------------------------------------------------------------------------------------------------------------------------------------------------------------------------------------------------------------------------------------------------------------------------------------------------------------------------------------------------------------------------------------------------------------------------------------------------------------------------------------------------------------------------------------------------------------------------------------------------------------------------------------------------------------------------------------------------------------------------------------------------------------GTTACACTTTTGCATCGACCTTGTCTCATTTGCGACGAACGAACACGCCTGTTGGCAGAGATGGAAAGCTCGCCAAGCCTCGCCAGCTTCACAACA-CGCATTGGGGTCTTGTCTGCCCCGCAGAAACGCCCGAGGGTCAGGCCTGCGGCTTGGTCAAGAATCTTTCTCTCATGTGCTCAATCAGCGTGGGCACATCAACGGAACCTATTATCGACTACATGATCACCAGGAACATGGAAGTGCTGGAGGAGTACGAACCATTGCGGTACCCCAATGCCACGAAGATTTTCCTCAACGGATCTTGGATCGGCGTGCACCAGGATCCCAAGACACTGGTGCGGGATGTCCAACAGCTTCGCCGGAACAACCAGATCCCCGCAGAGGTCTCTCTGATCCGTGATATCAGAGATCGCGAGTTCAAGATCTTCTCCGACGCTGGTCGTGTCATGCGCCCCCTGTTTGTTGTGGAGCAGGAAGACAATCAGGACACAGGAGTCGAAAAGGGTTCGTTGGTCCTCAACAAGGAACACATCAGGAAGCTTGAAAACGATCAGGCTCTACCCCCTGGTAGTGATGAATACTTTGGCTGGCAAGGGCTTGTCAACGAAGGTGTCATCGAGTATCTCGATGCTGAAGAAGAGGAGACATCCATGATCTGCATGACACCAGAGGATCTCGAGACCTTCCGTCTGGCAAAGCAGGGTCACGACATGACAACGGACAACAGCGAAGAGCCCAACAAGCGTGTCAAGACGCGAATGAACCCGACGACACACATGTATACCCACTGTGAAATTCACCCCAGTATGCTTCTGGGTATCTGCGCCAGTATCATTCCGCCGGCAACAAGTACGTCCCTCGCGCCGTCCTCGTCGATCTCGAGCCCGGTACCATGGACGCCGTCCGTGCTGGTCCCCTCGGCCAGCTCTTCCGCCCCGACAACTTCGTCTTCGGTCAGTCCGGTGCCGGCAACAACTGGGCCAAGGGTCATTACACCGAGGGTGCTGAGCTCGTCGACCAGGTCCTCGAGGTCGTTCGTCGCGAGGCTGAGGGCTGCGACTGCCTCCAGGGCTTCCAGATCACCCACTCTCTCGGCGGTGGTACCGGTGCCGGTATGGGTACGCTCCTCATCTCCAAGATCCGCGAGGAGTTCCCCGACCGCATGATGGCCACCTTCTCGGTCGTCCCCTCGCCCAAGGTCTCCGACACCGTTGTCGAGCCTTACAACGCCACCCTGTCCGTCCACCAGCTTGTTGAGAACTCGGACGAGACCTACTGCATTGACAACGAGGCTCTGTACGACATCTGCATGCGCACCCTGAAGCTCTCCAACCCCTCGTACGGCGACCTGAACTACCTCGTCTCCGCCGTCATGTCTGGTGTCACCACCTGCCTGCGTTTCCCTGGTCAGCTCAACTCTGACCTGCGCAAGCTCGCCGTCAACATGGTGCCCTTCCCTCGTCTCCACTTCTTCATGGTCGGATTCGCTCCCCTGACCAGCCGTGGCGCCCACTCCTTCCGTGCCG
>KJ569509_1_Microdochium_sp__WZ_2014_isolate_WN_BD_452_
----CTCCGTAGGTGAACCTGCGGAGGGATCATTACTGAGTT-TTCAACTCTCCAAACCATGTGAAC-TTACCACTGTTGCCTCGGTGG-TCGGTGCCCTC----------------TGGGCGCC----ACCGCCGGCGGAC-TACTAAACTCTTGTTAATTTTTGGC-ATTCTGAATCATAACTAAGAAATAAGTTAAAACTTTCAACAACGGATCTCTTGGTTCTGGCATCGATGAAGAACGCAGCGAAATGCGATAAGTAATGTGAATTGCAGAATTCAGTGAATCATCGAATCTTTGAACGCACATTGCGCCCATTAGTATTCTAGTGGGCATGCCTGTTCGAGCGTCATTTCAACCCTTAAGCCTAGCTTAGCGTTGGGAGACTGCGCTACTCCGCAGCTCCTCAAAACCAG-TGGCGGAGTCCTCTCGTGCTCTGAGCGTAGTAGTTA-CTTATCTCGCTTCTGTAA-CACGGTGGTCGACGGCCATAAACCGCACTCCTTC----------GGGGGGCAC---TTTTTTAATGGTTGACCTCGGATCAGGTAGGA---ATACCCGCTGAACTTA---------------------------------------------------------------------------------------------------------------------------------------------------------------------------------------------------------------------------------------------------------------------------------------------------------------------------------------------------------------------------------------------------------------------------------------------------------------------------------------------------------------------------------------------------------------------------------------------------------------------------------------------------------------------------------------------------------------------------------------------------------------------------------------------------------------------------------------------------------------------------------------------------------------------------------------------------------------------------------------------------------------------------------------------------------------------------------------------------------------------------------------------------------------------------------------------------------------------------------------------------------------------------------------------------------------------------------------------------------------------------------------------------------------------------------------------------------------------------------------------------------------------------------------------------------------------------------------------------------------------------------------------------------------------------------------------------------------------------------------------CCGGCAACAAGTACGTTCCCCGTGCCGTCCTCGTCGATCTCGAGCCTGGTACCATGGACGCTGTCCGTGCCGGTCCTTTCGGTCAGCTTTTCCGCCCCGACAACTTCGTCTTCGGTCAGTCCGGTGCCGGAAACAACTGGGCCAAGGGTCATTACACTGAGGGTGCCGAGCTTGTCGACCAGGTTCTCGAGGTCGTCCGCCGCGAGGCTGAGGGCTGCGACTGCCTCCAGGGTTTCCAGATCACCCACTCCCTTGGTGGTGGTACTGGTGCCGGTATGGGCACGCTCCTCATCTCCAAGATCCGCGAGGAGTTCCCCGACCGCATGATGGCCACCTTCTCGGTCGTCCCCTCGCCCAAGGTCTCCGACACCGTCGTCGAGCCTTACAACGCGACTCTGTCCGTCCACCAGCTTGTCGAGAACTCCGATGAGACCTTCTGCATTGACAACGAGGCTCTCTACGACATCTGCATGCGCACCCTCAAGCTCTCCAACCCCTCGTACGGCGACTTGAACTACCTCGTCTCTGCCGTCATGTCCGGTGTCACCACCTGCCTGCGCTTCCCCGGTCAGCTCAACTCCGATCTGCGCAAGCTCGCCGTCAACATGGTGCCTTTCCCTCGTCTCCACTTCTTCATGGTTGGCTTCG---------------------------------------
>KJ569513_1_Microdochium_paspali_isolate_HK_ML_1371_
----CTCCGTAGGTGAACCTGCGGAGGGATCATTACTGAGTT-TTCAACTCTCCAAACCATGTGAAC-TTACCACTGTTGCCTCGGTGG-TCGGTGCCCTC----------------TGGGCGCC----ACCGCCGGCGGAC-TACTAAACTCTTGTTAATTTTTGGC-ATTCTGAATCATAACTAAGAAATAAGTTAAAACTTTCAACAACGGATCTCTTGGTTCTGGCATCGATGAAGAACGCAGCGAAATGCGATAAGTAATGTGAATTGCAGAATTCAGTGAATCATCGAATCTTTGAACGCACATTGCGCCCATTAGTATTCTAGTGGGCATGCCTGTTCGAGCGTCATTTCAACCCTTAAGCCTAGCTTAGCGTTGGGAGACTGCGCTACTCCGCAGCTCCTCAAAACCAG-TGGCGGAGTCCTCTCGTGCTCTGAGCGTAGTAGTTA-CTTATCTCGCTTCTGTAA-CACGGTGGTCGACGGCCATAAACCGCACTCCTTC----------GGGGGGCAC---TTTTTTAATGGTTGACCTCGGATCAGGTAGGA---ATACCCGCTGAACTTA---------------------------------------------------------------------------------------------------------------------------------------------------------------------------------------------------------------------------------------------------------------------------------------------------------------------------------------------------------------------------------------------------------------------------------------------------------------------------------------------------------------------------------------------------------------------------------------------------------------------------------------------------------------------------------------------------------------------------------------------------------------------------------------------------------------------------------------------------------------------------------------------------------------------------------------------------------------------------------------------------------------------------------------------------------------------------------------------------------------------------------------------------------------------------------------------------------------------------------------------------------------------------------------------------------------------------------------------------------------------------------------------------------------------------------------------------------------------------------------------------------------------------------------------------------------------------------------------------------------------------------------------------------------------------------------------------------------------------------------------CCGGCAACAAGTACGTTCCCCGTGCCGTCCTCGTCGATCTCGAGCCTGGTACCATGGACGCTGTCCGTGCCGGTCCTTTCGGTCAGCTTTTCCGCCCCGACAACTTCGTCTTCGGTCAGTCCGGTGCCGGAAACAACTGGGCCAAGGGTCATTACACTGAGGGTGCCGAGCTTGTCGACCAGGTTCTCGAGGTCGTCCGCCGCGAGGCTGAGGGCTGCGACTGCCTCCAGGGTTTCCAGATCACCCACTCCCTTGGTGGTGGTACTGGTGCCGGTATGGGCACGCTCCTCATCTCCAAGATCCGCGAGGAGTTCCCCGACCGCATGATGGCCACCTTCTCGGTCGTCCCCTCGCCCAAGGTCTCCGACACCGTCGTCGAGCCTTACAACGCGACTCTGTCCGTCCACCAGCTTGTCGAGAACTCCGATGAGACCTTCTGCATTGACAACGAGGCTCTCTACGACATCTGCATGCGCACCCTCAAGCTCTCCAACCCCTCGTACGGCGACTTGAACTACCTCGTCTCTGCCGTCATGTCCGGTGTCACCACCTGCCTGCGCTTCCCCGGTCAGCTCAACTCCGATCTGCGCAAGCTCGCCGTCAACATGGTGCCTTTCCCTCGTCTCCACTTCTTCATGGTTGGCTTCG---------------------------------------
>KP859013_1_Microdochium_phragmitis_strain_CBS_285_71_
--GTCTCCGTAGGTGAACCTGCGGAGGGATCATTACAGAGTT-TTTAACTCCTAAAACCATGTGAAC-TTACCACTGTTTCCTCGGTGG-AAGGTA--CCC-------------GAAAGGGTGCT---GGAAGCCGGTGGAC-ATTTAAACTCTTGTTAA-TTTTGTTAATTCTGAATCA-AACTAAGAAATAAGTTAAAACTTTCAACAACGGATCTCTTGGTTCTGGCATCGATGAAGAACGCAGCGAAATGCGATAAGTAATGTGAATTGCAGAATTCAGTGAATCATCGAATCTTTGAACGCACATTGCGCCCATTAGTATTCTAGTGGGCATGCCTGTTCGAGCGTCATTTCAACCCTTAAGCCTAGCTTAGTGTTGGGAGACTGC-CTAATACGCAGCTCCTCAAAACCAG-TGGCAGAGTTTTTACGTACTCTGAGCGCAGTAATTC-TAT-TCTCGCTTTTGAACACGT-CTAGACGATAGCCAAAAACCGCTTGCTTC------------GGCAGCAC---TTTTTTAATGGTTGACCTCGGATCAGGTAGGA---ATACCCGCTGAACTTAAGGGATTGCCCCAGTAACGGCG-AGTGAAGCGGCAACAGCTCAAATTTGAAATCTGGCCTTCTGGTCCGAATTGTAATTTGTAGAGGATGACTTTGGTTAGGTACCTTTCGAGTTCCTTGGAACAGGACGCCTTAGAGGGTGAGAGCCCCGTACGATTGGATGCCGAGCCTTTGTAAGTCTCCTTCGACGAGTCGAGTAGTTTGGGAATGCTGCTCTAAATGGGAGGTAAATTTCTTCTAAAGCTAAATACCGGCCAGAGACCGATAGCGCACAAGTAGAGTGATCGAAAGATGAAAAGCACTTTGAAAAGAGGGTTAAATAGTACGTGAAATTGTTGAAAGGGAAGGGTTTATGACCAGACCTTTGCGTTGGGAATCATCCGGTGTTCTCACCGGTGCACTTCCCTTCGTTGAGGCCAGCATCAGTTTTGGTTGGGGGATAAAGACATTAGGAATGTGATTCCTCCGGGAATGTTATAGCCTTTTGTGTAATACCCTGACCGGGACTGAGGACCGCGCTTCGGCTAGGATGCTGGCATAATGGTCATCAGCCACCCGTCTTGAAACACGGACCAAGGAGTCGAACATTTATGCGAGTGTTTGGGTGTTAAACCCTCACGCGTAATTAAAGTGAACGGAGGTGAGAGCCCTTACGGGTGCATCATCGACCGATCCTGATGTCTTCGGATGGATTTGAGTAAGAGCATAACTGTTCGGACCCGAAAGATGGTGAACTATGCGTGGATAGGGTGAAGCCAGAGGAAACTCTGGTGGAGGCTCGCAGCGGTTCTGACGTGCAAATCGATCGTCAAATCTGCGCAT---------------GTTACACATTCGCGTCAACTCTGTCCCATTTGCGCAGAACAAACACTCCCGTCGGCAGAGATGGCAAGCTTGCTAAGCCTCGCCAGCTGCACAACA-CACATTGGGGTCTTGTGTGCCCCGCCGAGACGCCTGAAGGCCAGGCCTGCGGTCTCGTCAAGAACCTTTCCCTCATGTGCTCGATCAGTGTAGGCACCTCCACAGAGCCCATCATTGACTACATGATCACAAGAAACATGGAAGTCCTGGAGGAGTACGAGCCTTTGCGGTACCCCAACGCCACAAAGATCTTCTTGAACGGATCCTGGATTGGTGTTCACCAGGACCCCAAGACTCTTGTCAGAGATGTTCAGCAGCTTCGTCGCAACAATCAGATTCCTGCTGAGGTGTCTCTAATTCGCGACATCAGAGATCGTGAGTTCAAGATATTCTCTGATGCTGGACGTGTCATGCGACCTCTGCTCGTCGTGGAACAGGAAGACAACCCAGATACCGGTGCTGAAAGAGGCTCCTTGACCCTGAATAAGGAGCACATTCGCAAGCTCGAAAACGACCAGGCACTCCCTCCTGGCAGTGACGAGTACTTCGGCTGGCAAGGGCTGGTCAACGAGGGTGTCATCGAGTATCTTGACGCTGAGGAGGAGGAGACTTCCATGATCTGCATGACGGCAGAAGACCTGGAAACATTCCGTCTTACCAAGCAAGGTCACGACATGACGACCGACAACAGCGAAGAGCCCAACAAGCGTGTCAAGACGAGGATGAACCCAACCACACACATGTACACTCATTGCGAAATCCACCCTAGTATGCTGTTGGGTATTTGCGCGAGTATCATTCCTCCGGCGGCAAGTACGTGCCCCGTTCCGTCCTCGTCGATCTTGAGCCCGGCACCATGGGCGCTGTCCGTGCTGGTCCTTTCGGTCAGCTCTTCCGCCCCGACAACTTCGTCTTCGGTCAATCCGGCGCCGGCAACAACTGGGCCAAGGGTCATTACACCGAGGGTGCCGAGCTTGTCGACCAGGTCCTCGAGGTCGTCCGTCGCGAGGCCGAAGGCTGCGACTGCCTCCAGGGTTTCCAGATCACCCACTCTCTCGGTGGTGGTACCGGTGCCGGTATGGGTACGCTCCTTATCTCCAAGATTCGTGAGGAGTTCCCCGACCGCATGATGGCCACCTTCTCCGTCGTTCCTTCCCCCAAGGTTTCCGACACCGTTGTTGAGCCCTACAACGCCACTCTCTCCATCCACCAGCTTGTCGAGAACTCCGACGAGACCTTCTGTATCGATAACGAGGCTCTGTACGACATCTGCATGCGTACCCTCAAGCTCTCCAACCCCTCTTATGGCGACTTGAACTACCTCGTCTCTGCCGTCATGTCTGGTGTCACCACCGGCTACCGTTTCCCCGGTCAGCTCAACTCTGATCTTCGCAAGCTCGCCGTCAACATGGTGCCCTTCCCCCGTCTCCACTTCTTCATGGTCGGCTTCGCTCCCCTGAC-----------------------------
>KP859012_1_Microdochium_phragmitis_strain_CBS_423_78_
--GTCTCCGTAGGTGAACCTGCGGAGGGATCATTACAGAGTT-TTTAACTCCTAAAACCATGTGAAC-TTACCACTGTTTCCTCGGTGG-AAGGTA--CCC-------------GAAAGGGTGCT---GGAAGCCGGTGGAC-ATTTAAACTCTTGTTAA-TTTTGTTAATTCTGAATCA-AACTAAGAAATAAGTTAAAACTTTCAACAACGGATCTCTTGGTTCTGGCATCGATGAAGAACGCAGCGAAATGCGATAAGTAATGTGAATTGCAGAATTCAGTGAATCATCGAATCTTTGAACGCACATTGCGCCCATTAGTATTCTAGTGGGCATGCCTGTTCGAGCGTCATTTCAACCCTTAAGCCTAGCTTAGTGTTGGGAGACTGC-CTAATACGCAGCTCCTCAAAACCAG-TGGCAGAGTTTTTACGTACTCTGAGCGCAGTAATTC-TAT-TCTCGCTTTTGAACACGT-CTAGACGATAGCCAAAAACCGCTTGCTTC------------GGCAGCAC---TTTTTTAATGGTTGACCTCGGATCAGGTAGGA---ATACCCGCTGAACT--AGGGATTGCCCCAGTAACGGCG-AGTGAAGCGGCAACAGCTCAAATTTGAAATCTGGCCTTCTGGTCCGAATTGTAATTTGTAGAGGATGACTTTGGTTAGGTACCTTTCGAGTTCCTTGGAACAGGACGCCTTAGAGGGTGAGAGCCCCGTACGATTGGATGCCGAGCCTTTGTAAGTCTCCTTCGACGAGTCGAGTAGTTTGGGAATGCTGCTCTAAATGGGAGGTAAATTTCTTCTAAAGCTAAATACCGGCCAGAGACCGATAGCGCACAAGTAGAGTGATCGAAAGATGAAAAGCACTTTGAAAAGAGGGTTAAATAGTACGTGAAATTGTTGAAAGGGAAGGGTTTATGACCAGACCTTTGCGTTGGGAATCATCCGGTGTTCTCACCGGTGCACTTCCCTTCGTTGAGGCCAGCATCAGTTTTGGTTGGGGGATAAAGACTTTAGGAATGTGATTCCTCCGGGAATGTTATAGCCTTTTGTGTAATACCCTGACCGGGACTGAGGACCGCGCTTCGGCTAGGATGCTGGCATAATGGTCATCAGCCACCCGTCTTGAAACACGGACCAAGGAGTCGAACATTTATGCGAGTGTTTGGGTGTTAAACCCTCACGCGTAATTAAAGTGAACGGAGGTGAGAGCCCTTACGGGTGCATCATCGACCGATCCTGATGTCTTCGGATGGATTTGAGTAAGAGCATAACTGTTCGGACCCGAAAGATGGTGAACTATGCGTGGATAGGGTGAAGCCAGAGGAAACTCTGGTGGAGGCTCGCAGCGGTTCTGACGTGCAAATCGATCGTCAAATCTGCGCATGGGGGCGAAAGACTAGTTACACATTCGCGTCAACTCTGTCCCATTTGCGCAGAACAAACACTCCCGTCGGCAGAGATGGCAAGCTTGCCAAGCCTCGCCAGCTGCACAACA-CACATTGGGGTCTTGTGTGCCCCGCCGAGACGCCTGAAGGCCAGGCCTGCGGTCTCGTCAAGAACCTTTCCCTCATGTGCTCGATCAGTGTAGGCACCTCCACGGAGCCCATCATTGACTACATGATCACAAGAAACATGGAAGTCCTGGAGGAGTACGAGCCTTTGCGGTACCCCAACGCCACAAAGATCTTCTTGAACGGATCCTGGATTGGTGTTCACCAGGACCCCAAGACTCTTGTCAGAGATGTTCAGCAGCTTCGTCGCAACAATCAGATTCCTGCTGAGGTGTCTCTAATTCGCGACATCAGAGATCGTGAGTTCAAGATATTCTCTGATGCTGGACGTGTCATGCGACCTCTGCTCGTCGTGGAACAGGAAGACAACCCAGATACCGGTGCTGAAAGAGGCTCCTTGACCCTGAATAAGGAGCACATTCGCAAGCTCGAAAACGACCAGGCACTCCCTCCTGGCAGTGACGAGTACTTCGGCTGGCAAGGGCTGGTCAACGAGGGTGTCATCGAGTATCTTGACGCTGAGGAGGAGGAGACTTCCATGATCTGCATGACGGCAGAAGACCTGGAAACTTTCCGTCTTACCAAGCAAGGTCACGACATGACGACCGACAACAGCGAAGAGCCCAACAAGCGTGTCAAGACGAGGATGAACCCAACCACACACATGTACACTCATTGCGAAATCCACCCTAGTATGCTGTTGGGTATTTGCGCGAGTATCATTCCTCCGGCGGCAAGTACGTGCCCCGTTCCGTCCTCGTCGATCTTGAGCCCGGCACCATGGACGCTGTCCGTGCTGGTCCTTTCGGTCAGCTCTTCCGCCCCGACAACTTCGTCTTCGGTCAATCCGGCGCCGGCAACAACTGGGCCAAGGGTCATTACACTGAGGGTGCCGAGCTTGTCGACCAGGTCCTCGAGGTCGTCCGTCGCGAGGCCGAAGGCTGCGACTGCCTCCAGGGTTTCCAGATCACCCACTCTCTCGGTGGTGGTACCGGTGCCGGTATGGGTACGCTCCTTATCTCCAAGATTCGTGAGGAGTTCCCCGACCGCATGATGGCCACCTTCTCCGTCGTTCCTTCCCCCAAGGTTTCCGACACCGTTGTTGAGCCCTACAACGCCACTCTCTCCATCCACCAGCTTGTCGAGAACTCCGACGAGACCTTCTGTATCGATAACGAGGCTCTGTACGACATCTGCATGCGTACTCTCAAGCTCTCCAACCCCTCTTATGGCGACTTGAACTACCTCGTCTCTGCCGTCATGTCTGGTGTCACCACCGGTTTCCGTTTCCCCGGTCAGCTCAACTCTGATCTTCGCAAGCTCGCCGTCAACATGGTGCCCTTCCCCCGTCTCCACTTCTTCATGGTCGGCTTCGCTCCCCTGACCAGCCGTGGCGCCCACTCCTTCCGTGCCG
>MH740898_1_Microdochium_poae_strain_LJM1224_
-------------CGGGCCTG------------------------------------------------------------------------------------------------------------ACCACCGGCGGAC-TACTAAACTCTTGTTAATTTTTGGC-ATTCTGAATCATAACTAAGAAATAAGTTAAAACTTTCAACAACGGATCTCTTGGTTCTGGCATCGATGAAGAACGCAGCGAAATGCGATAAGTAATGTGAATTGCAGAATTCAGTGAATCATCGAATCTTTGAACGCACATTGCGCCCATTAGTATTCTAGTGGGCATGCCTGTTCGAGCGTCATTTCAACCCTTAAGCCTAGCTTAGTGTTGGGAGACTGC-CTAATACGCAGCTCCTCAAAACCAG-TGGCGGAGTCTGTTCGTGCTCTGAGCGTAGTAATTC-TTTATCTCGCTTCTGCAAGCCGATTAGACAACAGCCATAAACCGCACCCTTC------------GGGGGCAC----TTTTTAATGGTTGACCTCGGATCAGGTATGA---ATA----------------------------------------------------------------------------------------------------------------------------------------------------------------------------------------------------------------------------------------------------------------------------------------------------------------------------------------------------------------------------------------------------------------------------------------------------------------------------------------------------------------------------------------------------------------------------------------------------------------------------------------------------------------------------------------------------------------------------------------------------------------------------------------------------------------------------------------------------------------------------------GATATACTTTTGCCTCTACCTTGTCCCATTTGCGTAGAACCAACACTCCAGTTGGTAGAGACGGCAAGCTTGCCAAACCTCGCCAACTGCACAACA-CACATTGGGGTCTCGTCTGTCCTGCAGAAACGCCTGAGGGTCAGGCTTGCGGTCTGGTCAAGAACCTTTCTCTCATGTGCTCGATCAGTGTGGGAACATCAACGGAACCCATCATTGATTACATGATCACCAGGAATATGGAGGTGTTGGAGGAATATGAGCCACTGCGTTATCCCAACGCCACAAAGATCTTCCTGAATGGATCTTGGATTGGTGTACACCAGGATCCCAAGACATTGGTGCGCGATGTCCAGCAGCTTCGTCGTAACAACCAGATCCCTGCAGAGGTCTCTCTGATCCGTGATATCAGAGATCGCGAGTTCAAGATCTTCTCTGACGCTGGTCGTGTCATGCGCCCTCTATTTGTCGTGGAGCAGGAAGACAATCCGGACACGGGAGTGGAGAAGGGCGCGCTGGTTCTCAACAAGGAGCATATCAGAAAGCTTGAGAACGACCAGGCCTTGCCTCCTGGCAGTGAGGAGTACTTCGGCTGGCAAGGCCTCGTTAACGAAGGTGTCATCGAGTATCTGGATGCCGAGGAAGAGGAGACCTCGATGATCTGCATGACCGCTGAGGATCTTGAGACCTTCCGTCTGGCGAAACAAGGTCACGACATGACGACAGATAACACCGAGGAGCCGAACAAGCGTGTGAAAACCCGCATGAACCCGACAACACACATGTACACCCACTGCGAAATCCATCCTAGCATGCTTCTCGGTATCTGCGCCAGCATCATTCCACCGGCAACAAGTACGTCCCTCGCGCCGTCCTCGTCGATCTCGAGCCCGGTACCATGGATGCCGTCCGTGCCGGCCCCTTCGGCCAGCTCTTCCGCCCCGACAACTTCGTCTTCGGTCAGTCCGGTGCTGGCAACAACTGGGCCAAGGGTCACTACACTGAGGGTGCCGAGCTCGTCGACCAGGTCCTCGAGGTCGTCCGCCGCGAGGCTGAGGGCTGTGACTGCCTCCAGGGTTTCCAGATCACCCACTCTCTCGGTGGTGGTACCGGTGCCGGTATGGGTACGCTCCTCATCTCCAAGATCCGCGAGGAGTTCCCCGACCGCATGATGGCCACCTTCTCGGTCGTCCCCTCGCCCAAGGTCTCCGACACCGTCGTTGAGCCTTACAACGCCACCCTGTCCGTCCACCAGCTCGTTGAGAACTCGGACGCGACCTTCTGCATTGACAACGAGGCTCTGTACGACATCTGCATGCGCACCCTGAAGCTCTCCAACCCTTCGTACGGCGACCTGAACTACCTCGTCTCCGCCGTCATGTCCGGTGTCACCACCTGCCTGCGTTTCCCTGGTCAGCTCAACTCTGACCTGCGCAAGCTCGCCGTCAACATGGTGCCGTTCCCTCGTCTCCACTTCTTCATGGTCGGCTTCG---------------------------------------
>MH740901_1_Microdochium_poae_strain_LJM897_
-------------CGGGCCTG------------------------------------------------------------------------------------------------------------ACCACCGGCGGAC-TACTAAACTCTTGTTAATTTTTGGC-ATTCTGAATCATAACTAAGAAATAAGTTAAAACTTTCAACAACGGATCTCTTGGTTCTGGCATCGATGAAGAACGCAGCGAAATGCGATAAGTAATGTGAATTGCAGAATTCAGTGAATCATCGAATCTTTGAACGCACATTGCGCCCATTAGTATTCTAGTGGGCATGCCTGTTCGAGCGTCATTTCAACCCTTAAGCCTAGCTTAGTGTTGGGAGACTGC-CTAATACGCAGCTCCTCAAAACCAG-TGGCGGAGTCTGTTCGTGCTCTGAGCGTAGTAATTC-TTTATCTCGCTTCTGCAAGCCGATTAGACAACAGCCATAAACCGCACCCTTC------------GGGGGCAC----TTTTTAATGGTTGACCTCGGATCAGGTAGGA---ATA----------------------------------------------------------------------------------------------------------------------------------------------------------------------------------------------------------------------------------------------------------------------------------------------------------------------------------------------------------------------------------------------------------------------------------------------------------------------------------------------------------------------------------------------------------------------------------------------------------------------------------------------------------------------------------------------------------------------------------------------------------------------------------------------------------------------------------------------------------------------------------GATATACTTTTGCCTCTACCTTGTCCCATTTGCGTAGAACCAACACTCCAGTTGGTAGAGACGGCAAGCTTGCCAAACCTCGCCAACTGCACAACA-CACATTGGGGTCTCGTCTGTCCTGCAGAAACGCCTGAGGGTCAGGCTTGCGGTCTGGTCAAGAACCTTTCTCTCATGTGCTCGATCAGTGTGGGAACATCAACGGAACCCATCATTGATTACATGATCACCAGGAATATGGAGGTGTTGGAGGAATATGAGCCACTGCGTTATCCCAACGCCACAAAGATCTTCCTGAATGGATCTTGGATTGGTGTACACCAGGATCCCAAGACATTGGTGCGCGATGTCCAGCAGCTTCGTCGTAACAACCAGATCCCTGCAGAGGTCTCTCTGATCCGTGATATCAGAGATCGCGAGTTCAAGATCTTCTCTGACGCTGGTCGTGTCATGCGCCCTCTATTTGTCGTGGAGCAGGAAGACAATCCGGACACGGGAGTGGAGAAGGGCGCGCTGGTTCTCAACAAGGAGCATATCAGAAAGCTTGAGAACGACCAGGCCTTGCCTCCTGGCAGTGAGGAGTACTTCGGCTGGCAAGGCCTCGTTAACGAAGGTGTCATCGAGTATCTGGATGCCGAGGAAGAGGAGACCTCGATGATCTGCATGACCGCTGAGGATCTTGAGACCTTCCGTCTGGCGAAACAAGGTCACGACATGACGACAGATAACACCGAGGAGCCGAACAAGCGTGTGAAAACCCGCATGAACCCGACAACACACATGTACACCCACTGCGAAATCCATCCTAGCATGCTTCTCGGTATCTGCGCCAGCATCATTCCACCGGCAACAAGTACGTCCCTCGCGCCGTCCTCGTCGATCTCGAGCCCGGTACCATGGATGCCGTCCGTGCCGGCCCCTTCGGCCAGCTCTTCCGCCCCGACAACTTCGTCTTCGGTCAGTCCGGTGCTGGCAACAACTGGGCCAAGGGTCACTACACTGAGGGTGCCGAGCTCGTCGACCAGGTCCTCGAGGTCGTCCGCCGCGAGGCTGAGGGCTGTGACTGCCTCCAGGGTTTCCAGATCACCCACTCTCTCGGTGGTGGTACCGGTGCCGGTATGGGTACGCTCCTCATCTCCAAGATCCGCGAGGAGTTCCCCGACCGCATGATGGCCACCTTCTCGGTCGTCCCCTCGCCCAAGGTCTCCGACACCGTCGTTGAGCCTTACAACGCCACCCTGTCCGTCCACCAGCTCGTTGAGAACTCGGACGCGACCTTCTGCATTGACAACGAGGCTCTGTACGACATCTGCATGCGCACCCTGAAGCTCTCCAACCCTTCGTACGGCGACCTGAACTACCTCGTCTCCGCCGTCATGTCCGGTGTCACCACCTGCCTGCGTTTCCCTGGTCAGCTCAACTCTGACCTGCGCAAGCTCGCCGTCAACATGGTGCCGTTCCCTCGTCTCCACTTCTTCATGGTCGGCTTCG---------------------------------------
>MH740902_1_Microdochium_poae_strain_LJM931_
-------------CGGGCCTG------------------------------------------------------------------------------------------------------------ACCACCGGCGGAC-TACTAAACTCTTGTTAATTTTTGGC-ATTCTGAATCATAACTAAGAAATAAGTTAAAACTTTCAACAACGGATCTCTTGGTTCTGGCATCGATGAAGAACGCAGCGAAATGCGATAAGTAATGTGAATTGCAGAATTCAGTGAATCATCGAATCTTTGAACGCACATTGCGCCCATTAGTATTCTAGTGGGCATGCCTGTTCGAGCGTCATTTCAACCCTTAAGCCTAGCTTAGTGTTGGGAGACTGC-CTAATACGCAGCTCCTCAAAACCAG-TGGCGGAGTCTGTTCGTGCTCTGAGCGTAGTAATTC-TTTATCTCGCTTCTGCAAGCCGATTAGACAACAGCCATAAACCGCACCCTTC------------GGGGGCAC----TTTTTAATGGTTGACCTCGGATCAGGTAGGA---ATA----------------------------------------------------------------------------------------------------------------------------------------------------------------------------------------------------------------------------------------------------------------------------------------------------------------------------------------------------------------------------------------------------------------------------------------------------------------------------------------------------------------------------------------------------------------------------------------------------------------------------------------------------------------------------------------------------------------------------------------------------------------------------------------------------------------------------------------------------------------------------------GATATACTTTTGCCTCTACCTTGTCCCATTTGCGTAGAACCAACACTCCAGTTGGTAGAGACGGCAAGCTTGCCAAACCTCGCCAACTGCACAACA-CACATTGGGGTCTCGTCTGTCCTGCAGAAACGCCTGAGGGTCAGGCTTGCGGTCTGGTCAAGAACCTTTCTCTCATGTGCTCGATCAGTGTGGGAACATCAACGGAACCCATCATTGATTACATGATCACCAGGAATATGGAGGTGTTGGAGGAATATGAGCCACTGCGTTATCCCAACGCCACAAAGATCTTCCTGAATGGATCTTGGATTGGTGTACACCAGGATCCCAAGACATTGGTGCGCGATGTCCAGCAGCTTCGTCGTAACAACCAGATCCCTGCAGAGGTCTCTCTGATCCGTGATATCAGAGATCGCGAGTTCAAGATCTTCTCTGACGCTGGTCGTGTCATGCGCCCTCTATTTGTCGTGGAGCAGGAAGACAATCCGGACACGGGAGTGGAGAAGGGCGCGCTGGTTCTCAACAAGGAGCATATCAGAAAGCTTGAGAACGACCAGGCCTTGCCTCCTGGCAGTGAGGAGTACTTCGGCTGGCAAGGCCTCGTTAACGAAGGTGTCATCGAGTATCTGGATGCCGAGGAAGAGGAGACCTCGATGATCTGCATGACCGCTGAGGATCTTGAGACCTTCCGTCTGGCGAAACAAGGTCACGACATGACGACAGATAACACCGAGGAGCCGAACAAGCGTGTGAAAACCCGCATGAACCCGACAACACACATGTACACCCACTGCGAAATCCATCCTAGCATGCTTCTCGGTATCTGCGCCAGCATCATTCCACCGGCAACAAGTACGTCCCTCGCGCCGTCCTCGTCGATCTCGAGCCCGGTACCATGGATGCCGTCCGTGCCGGCCCCTTCGGCCAGCTCTTCCGCCCCGACAACTTCGTCTTCGGTCAGTCCGGTGCTGGCAACAACTGGGCCAAGGGTCACTACACTGAGGGTGCCGAGCTCGTCGACCAGGTCCTCGAGGTCGTCCGCCGCGAGGCTGAGGGCTGTGACTGCCTCCAGGGTTTCCAGATCACCCACTCTCTCGGTGGTGGTACCGGTGCCGGTATGGGTACGCTCCTCATCTCCAAGATCCGCGAGGAGTTCCCCGACCGCATGATGGCCACCTTCTCGGTCGTCCCCTCGCCCAAGGTCTCCGACACCGTCGTTGAGCCTTACAACGCCACCCTGTCCGTCCACCAGCTCGTTGAGAACTCGGACGCGACCTTCTGCATTGACAACGAGGCTCTGTACGACATCTGCATGCGCACCCTGAAGCTCTCCAACCCTTCGTACGGCGACCTGAACTACCTCGTCTCCGCCGTCATGTCCGGTGTCACCACCTGCCTGCGTTTCCCTGGTCAGCTCAACTCTGACCTGCGCAAGCTCGCCGTCAACATGGTGCCGTTCCCTCGTCTCCACTTCTTCATGGTCGGCTTCG---------------------------------------
>MW481661_1_Microdochium_ratticaudae_voucher_BRIP_68298_
AGGTCTCCGTAGGTGAACCTGCGGAGGGATCATTACTGAGTT-TTTAACTCTCCAAACCATGTGAAC-TTACCACTGTTGCCTCGGTGG-ATGGTG---CTGCTCCCTC----GGGGGTGGTGCT----GCCGCCGGTGGACAAACTAAACTCTTGTTAATTTTTGGC-ATTCTGAATCA-AATCAAGAAATAAGTTAAAACTTTCAACAACGGATCTCTTGGTTCTGGCATCGATGAAGAACGCAGCGAAATGCGATAAGTAATGTGAATTGCAGAATTCAGTGAATCATCGAATCTTTGAACGCACATTGCGCCCATTAGTATTCTAGTGGGCATGCCTGTTCGAGCGTCATTTCAACCCTTAAGCCTAGCTTAGCGTTGGGAGACTGCACTAAACCGCAGCTCCTCAAAACCAG-TGGCGGAGTCTGTTCGTACTCTGAGCGCAGTAATTT-ATTATCTCGCTTCTGTAAGTACGGCTGACGACAGCCATAAACCGCACCCTTC------------GGGGGCAC----TTTTTAATGG-TGACCTC--------------------------------AGGGATTGCCCTAGTAACGGCG-AGTGAAGCGGCAACAGCTCAAATTTGAAATCTGGCCTTCTGGTCCGAATTGTAATTTGTAGAGGATGCTTTTGGTTAGGTACCTTCCGAGTTCCTTGGAACAGGACGCCTTAGAGGGTGAGAGCCCCGTACGGTTGGATACCGAGCCTCTGTAAAGCTCCTTCGACGAGTCGAGTAGTTTGGGAATGCTGCTCTAAATGGGAGGTAAATTTCTTCTAAAGCTAAATACCGGCCAGAGACCGATAGCGCACAAGTAGAGTGATCGAAAGATGAAAAGCACTTTGAAAAGAGGGTTAAATAGTACGTGAAATTGTTGAAAGGGAAGGGCTTATGACCAGACCTTTGCCTTGCGGATCATCCGGTGTTCTCACCGGTGCACTCCGCTTGGTTGAGGCCAGCATCAGTTTCGGCGGCGGGATAAAAGCTTCAGGAATGTGACTCCCCCGGGAGTGTTATAGCCTGTTGCATAATACCGCCGCTGGGACTGAGGACCGCGCTTCGGCTAGGATGCTGGCATAATGGTCATCAGCCACCCGTCTTGAAACACGGACCAAGGAGTCGAACATTTATGCGAGTTTTTGGGTGTTAAACCCTCAAGCGTAATGAAAGTGAACGGAGGTGAGAGCCCTTACGGGTGCATCATCGACCGATCCTGATGTCTTCGGATGGATTTGAGTAAGAGCATAACTGTTCGGACCCGAAAGATGGTGAACTATGCGTGGATAGGGTGAAGCCAGAGGAAACTCTGGTGGAGGCTCGCAGCGGTTCTGACGTGCAAATCGATCGTCAAATCTGCGCAT-GGGGCGAAAGACTAGGTACACTTTTGCGTCCACCCTGTCCCATTTGCGGAGAACAAACACTCCCGTTGGGAGAGACGGCAAGCTTGCTAAGCCGCGACAGTTGCACAACA-CGCACTGGGGTCTTGTGTGTCCAGCAGAAACGCCCGAGGGTCAGGCTTGTGGTCTGGTCAAGAACCTCTCGCTCATGTGCTCAATCAGCGTCGGAACATCCACGGAACCCATCATCGATTACATGATTACCAGGAACATGGAGGTGCTTGAGGAGTACGAACCCCTACGATACCCGAACGCCACCAAGATCTTCCTGAACGGATCGTGGATCGGCGTCCATCAAGACCCCAAGACTCTTGTTAGAGATGTCCAACAGCTCCGCCGCAACAACCAGATCCCTGCAGAAGTGTCCCTGATTCGCGATATCAGAGATCGCGAGTTCAAAATCTTCTCGGATGCCGGTCGTGTCATGCGTCCGCTGTTTGTCGTGGAACAAGAAGACAATCCGGATACTGGAGTCGAGAAGGGATCACTGACACTCAACAAGGAGCACATCCGAAAGCTCGAGAATGATCAAGCCCTTCCTCCAGGCAGCGATGAGTACTTCGGTTGGCAGGGTCTGGTCAACGAAGGTGTCATTGAGTATCTCGATGCTGAGGAAGAGGAGACATCAATGATTTGCATGACAGCCGAGGACCTCGAAACCTTCCGCCTTGCCAAACAAGGCCACGACATGACGGCGGACAACAGCGAAGAGCCCAACAAACGCATCAAGACGCGGATGAATCCGACGACGCACATGTACACCCATTGTGAAATTCACCCAAGCATGCTGCTGGGCATTTGTGCCAGTATCATTCCC---------------------------------------------------------------------------------------------------------------------------------------------------------------------------------------------------------------------------------------------------------------------------------------------------------------------------------------------------------------------------------------------------------------------------------------------------------------------------------------------------------------------------------------------------------------------------------------------------------------------------------------------------------------------------------------------------------------
>MK442592_1_Microdochium_rhopalostylidis_culture_CBS_145125_
AGTTCTCCGTAGGTGAACCTGCGGAGGGATCATTACAGAGTT-TCTAACTCCTAAAACCATGTGAAC-TTACCACTGTTTCCTCGGTGG-AAGGCAGTCCT-------------GAAAGGGTACTGCTGGAAGCCGAAGGACAAACTAAACTCTTGTTAA-TTTTGTTAATTCTGAATCA-AACTAAGAAATAAGTTAAAACTTTCAACAACGGATCTCTTGGTTCTGGCATCGATGAAGAACGCAGCGAAATGCGATAAGTAATGTGAATTGCAGAATTCAGTGAATCATCGAATCTTTGAACGCACATTGCGCCCATTAGTATTCTAGTGGGCATGCCTGTTCGAGCGTCATTTCAACCCTTAAGCCTAGCTTAGTGTTGGGAGACTGC-CTAATACGCAGCTCCTCAAAACCAG-TGGCAGAGTTTTTACGTACTCTGAGCGCAGTAATTC-TAT-TCTCGCTTTTGAACACGT-CTAGACGATAGCCAAAAACCGCTTGCCTC------------GGCAGCAC----TTTTTAATGGTTGACCTCGGATCAGGTAGGA---ATACCCGCTGAACTTAAGGGATTGCCCCAGTAACGGCG-AGTGAAGCGGCAACAGCTCAAATTTGAAATCTGGCCTTCTGGTCCGAATTGTAATTTGTAGAGGATGACTTTGGTTAGGTACCTTTCGAGTTCCTTGGAACAGGACGCCTTAGAGGGTGAGAGCCCCGTACGATTGGATGCCGAGCCTTTGTAAGTCTCCTTCGACGAGTCGAGTAGTTTGGGAATGCTGCTCTAAATGGGAGGTAAATTTCTTCTAAAGCTAAATACCGGCCAGAGACCGATAGCGCACAAGTAGAGTGATCGAAAGATGAAAAGCACTTTGAAAAGAGGGTTAAATAGTACGTGAAATTGTTGAAAGGGAAGGGTTTATGACCAGACCTTTGCGTTGGGAATCATCCGGTGTTCTCACCGGTGCACTTCCCTTCGTTGAGGCCAGCATCAGTTTTGGTTGGGGGATAAAGACTTTAGGAATGTGATTCCTCCGGGAATGTTATAGCCTTTTGTGTAATACCCTGACCGGGACTGAGGACCGCGCTTCGGCTAGGATGCTGGCATAATGGTCATCAGCCACCCGTCTTGAAACACGGACCAAGGAGTCGAACATTTATGCGAGTGTTTGGGTGTTAAACCCTCACGCGTAATTAAAGTGAACGGAGGTGAGAGCCCTTACGGGTGCATCATCGACCGATCCTGATGTCTTCGGATGGATTTGAGTAAGAGCATAACTGTTCGGACCCGAAAGATGGTGAACTATGCGTGGATAGGGTGAAGCCAGAGGAAACTCTGGTGGAGGCTCGCAGCGGTTCTGACGTGCAAATCGATCGTCAAATCTGCGCATGGGGGCGAAAGACTAGCTACACATTCGCGTCCACCCTCTCCCATTTGCGCAGAACCAACACTCCCGTCGGCAGAGATGGCAAGCTTGCCAAGCCTCGTCAGCTGCACAACA-CACATTGGGGTCTTGTGTGCCCCGCCGAGACGCCTGAAGGCCAAGCCTGCGGTCTCGTCAAGAACCTTTCCCTCATGTGTTCGATCAGTGTGGGTACCTCAACGGAGCCCATTATTGACTACATGATCACAAGAAATATGGAAGTCCTGGAGGAGTACGAGCCTTTGCGGTACCCCAACGCCACCAAGATCTTCTTGAACGGATCTTGGATTGGTGTGCACCAGGACCCTAAGACTCTTGTCAGGGATGTTCAGCAGCTTCGTCGCAACAACCAGATTCCTGCTGAGGTGTCTCTCATTCGCGACATCAGAGATCGTGAGTTCAAGATCTTCTCTGATGCTGGACGTGTCATGCGGCCTCTGTTTGTGGTGGAGCAGGAAGACAACCCAGACACTGGTGCGGAAAGAGGTTCATTGACTCTTAACAAGGAGCACATCCGCAAGCTCGAAAATGACCAGGCACTTCCTCCTGGTAGTGACGAGTACTTCGGCTGGCAAGGACTGGTCAACGAGGGTGTCATCGAGTACCTTGATGCTGAGGAGGAGGAGACTTCCATGATCTGCATGACCGCAGAAGACCTGGAGACGTTCCGTCTCACCAAGCAAGGTCACGACATGACGACTGACAATAGCGAAGAGCCCAACAAGCGTGTCAAGACGAGGATGAATCCGACCACACACATGTACACTCATTGCGAAATCCACCCTAGTATGCTGTTGGGTATTTGCGCGAGTATCATTCCT---------------------------------------------------------------------------------------------------------------------------------------------------------------------------------------------------------------------------------------------------------------------------------------------------------------------------------------------------------------------------------------------------------------------------------------------------------------------------------------------------------------------------------------------------------------------------------------------------------------------------------------------------------------------------------------------------------------
>KP859038_1_Microdochium_seminicola_strain_KAS3576_
------------------------------CATTACTGAGTT-TTCAACTCTCCAAACCATGTGAAC-TTACCACTGTTGCCTCGGTGG-TTGGTG--CCC-------------TCACGGGCGCT----GCCGCCGGCGGACAAACTAAACTCTTGTCAA-CTTTGTCAAATCTGAATCTAAACTAAGAAATAAGTTAAAACTTTCAACAACGGATCTCTTGGTTCTGGCATCGATGAAGAACGCAGCGAAATGCGATAAGTAATGTGAATTGCAGAATTCAGTGAATCATCGAATCTTTGAACGCACATTGCGCCCATTAGTATTCTAGTGGGCATGCCTGTTCGAGCGTCATTTCAACCCTTAAGCCTAGCTTAGCGTTGGGAGACTGCGCTAAACCGCAGCTCCTCAAAACCAG-TGGCGGAGTC-CTCTGTGCTCTGAGCGTAGTAAT-C-TTTATCTCGCTTGTATGAACGCAGTGGTCGACGGCCATAAACCGCACCTCTCC----TTCGGGTGAGGGCACCTTTTTTTTAATGGTTGACCTCGGATCAGGTAGGA---ATACCCGCTGAACTTA---------------------G-AGTGAAGCGGCAACAGCTCAAATTTGAAATCTGGCCCTCGGGTCCGAGTTGTAATTTGTAGAGGATGATTTTGGTTAGGTACCTTCCGAGTTCCTTGGAACAGGACGCCTTAGAGGGTGAGAGCCCCGTACGGTTGGATGCCGAGCCTCTGTAAATCTCCTTCGACGAGTCGAGTAGTTTGGGAATGCTGCTCTAAATGGGAGGTAAATTTCTTCTAAAGCTAAATACCGGCCAGAGACCGATAGCGCACAAGTAGAGTGATCGAAAGATGAAAAGCACTTTGAAAAGAGGGTTAAATAGTACGTGAAATTGTTGAAAGGGAAGGGCTTGTGACCAGACCTTTGCCTTGCGGATCATCCGGTGTTCTCACCGGTGCACTCCGCTTGGTTGAGGCCAGCATCAGTTTCGGCGGCGGGATAAAGACTTCAGGAACGTGACTCCCCCGGGAGTGTTATAGCCTGCTGTGTAATACCGCCGCTGGGACTGAGGACCGCGCTTCGGCTAGGATGCTGGCATAATGGTCATCAGCCACCCGTCTTGAAACACGGACCAAGGAGTCGAACATTTATGCGAGTTTTTGGGTGTTAAACCCTCAAGCGTAATGAAAGTGAACGGAGGTGAGAGCCCTTACGGGTGCATCATCGACCGATCCTGATGTCTTCGGATGGATTTGAGTAAGAGCATAACTGTTCGGACCCGAAAGATGGTGAACTATGCGTGGATAGGGTGAAGCCAGAGGAAACTCTGGTGGAGGCTCGCAGCGGTTCTGACGTGCAAATCGATCGTCAAATCTGCGCAT-GGGGCGAAAGACT-GATACACATTCGCGTCCACCTTGTCCCACTTGCGAAGGACCAATACTCCCGTTGGCAGAGATGGCAAGCTCGCCAAGCCGCGGCAGCTGCACAACA-CGCACTGGGGACTCGTCTGTCCCGCTGAGACGCCTGAAGGTCAGGCTTGCGGTTTGGTCAAGAACCTCTCGCTGATGTGCTCCATCAGTGTGGGAACCTCGACCGAGCCCATCATCGACTACATGATTACGAGGAACATGGAGGTGCTTGAGGAGTATGAGCCTCTACGGTACCCTAACGCCACAAAGATCTTCCTGAACGGTTCCTGGATTGGCGTGCACCAAGACCCCAAGACCCTGGTTCGGGATGTTCAGCAGCTTAGACGAAACAACCAGATTCCTGCCGAGGTCTCGCTAATTCGCGACATCAGAGATCGCGAGTTCAAGATCTTCTCGGACGCGGGCCGTGTTATGCGACCTCTCTTTGTCGTGGAGCAGGAAGACAACCC------------------GGGCTCTCTAACACTCAACAAAGAGCATATCCGAAAGCTCGAGATCGACCAGACTCTTCCTGCAGGCAGCGACGAATACTTCGGCTGGCAGGGCCTTGTCAACGAGGGTGTCATTGAGTACCTCGATGCCGAGGAAGAGGAGACGTCAATGATTTGTATGACGGCGGAGGACCTGGAGACGTTCCGTCTTGCCAAGCAAGGCCACGACATGACGGTGGATACTAGCGAGGAACCCAACAAGCGTATCAACACCCGCATGAACCCGACCACGCATATGTACACGCACTGCGAGATTCATCCCAGCATGCTCCTCGGCATTTGCGCCAGTATCATCCCCCCGGAAACAAGTACGTTCCCCGTGCCGTCCTCGTCGATCTCGAGCCCGGTACCATGGACGCCGTCCGCGCTGGCCCCTTCGGCCAGCTTTTCCGCCCCGACAACTTCGTCTTCGGTCAGTCCGGTGCCGGCAACAACTGGGCCAAGGGTCACTACACTGAGGGTGCCGAGCTTGTCGACCAGGTCCTCGAGGTCGTCCGTCGCGAGGCCGAGGGCTGCGACAGCCTCCAGGGTTTCCAGATCACCCACTCTCTCGGTGGTGGTACTGGTGCCGGTATGGGTACGCTCCTCATCTCCAAGATTCGCGAGGAGTTCCCCGACCGGATGATGGCCACCTTCTCGGTCGTCCCCTCCCCCAAGGTCTCCGACACCGTCGTTGAGCCCTACAACGCGACTCTGTCCATCCACCAGCTTGTTGAGAACTCGGACGAGACCTTCTGCATTGACAACGAGGCTCTCTACGACATCTGCATGCGTACCCTCAAGCTCTCCAACCCCTCGTACGGCGACCTGAACTACCTCGTCTCCGCCGTCATGTCCGGTGTCACCACCTGCTTGCGCTTCCCCGGCCAGCTCAACTCCGACTTGCGCAAGCTCGCCGTCAACATGGTTCCTTTCCCCCGTCTCCACTTCTTCATGGTCGGCTTCGCTCCCCTGACCAGCCGTGGCGCCCACTCCTTCCGT----
>KP859025_1_Microdochium_seminicola_strain_KAS1516_
------------------------------CATTACTGAGTT-TTCAACTCTCCAAACCATGTGAAC-TTACCACTGTTGCCTCGGTGG-TTGGTG--CCC-------------TCACGGGCGCT----GCCGCCGGCGGACAAACTAAACTCTTGTCAA-CTTTGTCAAATCTGAATCTAAACTAAGAAATAAGTTAAAACTTTCAACAACGGATCTCTTGGTTCTGGCATCGATGAAGAACGCAGCGAAATGCGATAAGTAATGTGAATTGCAGAATTCAGTGAATCATCGAATCTTTGAACGCACATTGCGCCCATTAGTATTCTAGTGGGCATGCCTGTTCGAGCGTCATTTCAACCCTTAAGCCTAGCTTAGCGTTGGGAGACTGCGCTAAACCGCAGCTCCTCAAAACCAG-TGGCGGAGTC-CTCTGTGCTCTGAGCGTAGTAAT-C-TTTATCTCGCTTGTATGAACGCAGTGGTCGACGGCCATAAACCGCACCTCTCC----TTCGGGTGAGGGCAC---CTTTTTAATGGTTGACCTCGGATCAGGTAGGA---ATACCCGCTGAACTTA---------------------G-AGTGAAGCGGCAACAGCTCAAATTTGAAATCTGGCCCTCGGGTCCGAGTTGTAATTTGTAGAGGATGATTTTGGTTAGGTACCTTCCGAGTTCCTTGGAACAGGACGCCTTAGAGGGTGAGAGCCCCGTACGGTTGGATGCCGAGCCTCTGTAAATCTCCTTCGACGAGTCGAGTAGTTTGGGAATGCTGCTCTAAATGGGAGGTAAATTTCTTCTAAAGCTAAATACCGGCCAGAGACCGATAGCGCACAAGTAGAGTGATCGAAAGATGAAAAGCACTTTGAAAAGAGGGTTAAATAGTACGTGAAATTGTTGAAAGGGAAGGGCTTGTGACCAGACCTTTGCCTTGCGGATCATCCGGTGTTCTCACCGGTGCACTCCGCTTGGTTGAGGCCAGCATCAGTTTCGGCGGCGGGATAAAGACTTCAGGAACGTGACTCCCCCGGGAGTGTTATAGCCTGCTGTGTAATACCGCCGCTGGGACTGAGGACCGCGCTTCGGCTAGGATGCTGGCATAATGGTCATCAGCCACCCGTCTTGAAACACGGACCAAGGAGTCGAACATTTATGCGAGTTTTTGGGTGTTAAACCCTCAAGCGTAATGAAAGTGAACGGAGGTGAGAGCCCTTACGGGTGCATCATCGACCGATCCTGATGTCTTCGGATGGATTTGAGTAAGAGCATAACTGTTCGGACCCGAAAGATGGTGAACTATGCGTGGATAGGGTGAAGCCAGAGGAAACTCTGGTGGAGGCTCGCAGCGGTTCTGACGTGCAAATCGATCGTCAAATCTGCGCAT-GGGGCGAAAGACT-GATACACATTCGCGTCCACCTTGTCCCACTTGCGAAGGACCAATACTCCCGTTGGCAGAGATGGCAAGCTCGCCAAGCCGCGGCAGCTGCACAACA-CGCACTGGGGACTCGTCTGTCCCGCTGAGACGCCTGAAGGTCAGGCTTGCGGTTTGGTCAAGAACCTCTCGCTGATGTGCTCCATCAGTGTGGGAACCTCGACCGAGCCCATCATCGACTACATGATTACGAGGAACATGGAGGTGCTTGAGGAGTATGAGCCTCTACGGTACCCTAACGCCACAAAGATCTTCCTGAACGGTTCCTGGATTGGCGTGCACCAAGACCCCAAGACCCTGGTTCGGGATGTTCAGCAGCTTAGACGAAACAACCAGATTCCTGCCGAGGTCTCGCTAATTCGCGACATCAGAGATCGCGAGTTCAAGATCTTCTCGGACGCGGGCCGTGTTATGCGACCTCTCTTTGTCGTGGAGCAGGAAGACAACCC------------------GGGCTCTCTAACACTCAACAAAGAGCATATCCGAAAGCTCGAGATCGACCAGACTCTTCCTGCAGGCAGCGACGAATACTTCGGCTGGCAGGGCCTTGTCAACGAGGGTGTCATTGAGTACCTCGATGCCGAGGAAGAGGAGACGTCAATGATTTGTATGACGGCGGAGGACCTGGAGACGTTCCGTCTTGCCAAGCAAGGCCACGACATGACGGTGGATACTAGCGAGGAACCCAACAAGCGTATCAACACCCGCATGAACCCGACCACGCATATGTACACGCACTGCGAGATTCATCCCAGCATGCTCCTCGGCATTTGCGCCAGTATCATCCCCCCGGAAACAAGTACGTTCCCCGTGCCGTCCTCGTCGATCTCGAGCCCGGTACCATGGACGCCGTCCGCGCTGGCCCCTTCGGCCAGCTTTTCCGCCCCGACAACTTCGTCTTCGGTCAGTCCGGTGCCGGCAACAACTGGGCCAAGGGTCACTACACTGAGGGTGCCGAGCTTGTCGACCAGGTCCTCGAGGTCGTCCGTCGCGAGGCCGAGGGCTGCGACAGCCTCCAGGGTTTCCAGATCACCCACTCTCTCGGTGGTGGTACTGGTGCCGGTATGGGTACGCTCCTCATCTCCAAGATTCGCGAGGAGTTCCCCGACCGGATGATGGCCACCTTCTCGGTCGTCCCCTCCCCCAAGGTCTCCGACACCGTCGTTGAGCCCTACAACGCGACTCTGTCCATCCACCAGCTTGTTGAGAACTCGGACGAGACCTTCTGCATTGACAACGAGGCTCTCTACGACATCTGCATGCGTACCCTCAAGCTCTCCAACCCCTCGTACGGCGACCTGAACTACCTCGTCTCCGCCGTCATGTCCGGTGTCACCACCTGCTTGCGCTTCCCCGGCCAGCTCAACTCCGACTTGCGCAAGCTCGCCGTCAACATGGTTCCTTTCCCCCGTCTCCACTTCTTCATGGTCGGCTTCGCTCCCCTGACCAGCCGTGGCGCCCACTCCTTCCGTGC--
>KP859034_1_Microdochium_seminicola_strain_KAS3158_
AGGTCTCCGTAGGTGAACCTGCGGAGGGATCATTACTGAGTT-TTCAACTCTCCAAACCATGTGAAC-TTACCACTGTTGCCTCGGTGG-TTGGTG--CCC-------------TCACGGGCGCT----GCCGCCGGCGGACAAACTAAACTCTTGTCAA-CTTTGTCAAATCTGAATCTAAACTAAGAAATAAGTTAAAACTTTCAACAACGGATCTCTTGGTTCTGGCATCGATGAAGAACGCAGCGAAATGCGATAAGTAATGTGAATTGCAGAATTCAGTGAATCATCGAATCTTTGAACGCACATTGCGCCCATTAGTATTCTAGTGGGCATGCCTGTTCGAGCGTCATTTCAACCCTTAAGCCTAGCTTAGCGTTGGGAGACTGCGCTAAACCGCAGCTCCTCAAAACCAG-TGGCGGAGTC-CTCTGTGCTCTGAGCGTAGTAAT-C-TTTATCTCGCTTGTATGAACGCAGTGGTCGACGGCCATAAACCGCACCTCTCC----TTCGGGTGAGGGCAC---CTTTTTAATGGTTGACCTCGGATCAGGTAGGA---ATACCCGCTGAACTTA---------------------G-AGTGAAGCGGCAACAGCTCAAATTTGAAATCTGGCCCTCGGGTCCGAGTTGTAATTTGTAGAGGATGATTTTGGTTAGGTACCTTCCGAGTTCCTTGGAACAGGACGCCTTAGAGGGTGAGAGCCCCGTACGGTTGGATGCCGAGCCTCTGTAAATCTCCTTCGACGAGTCGAGTAGTTTGGGAATGCTGCTCTAAATGGGAGGTAAATTTCTTCTAAAGCTAAATACCGGCCAGAGACCGATAGCGCACAAGTAGAGTGATCGAAAGATGAAAAGCACTTTGAAAAGAGGGTTAAATAGTACGTGAAATTGTTGAAAGGGAAGGGCTTGTGACCAGACCTTTGCCTTGCGGATCATCCGGTGTTCTCACCGGTGCACTCCGCTTGGTTGAGGCCAGCATCAGTTTCGGCGGCGGGATAAAGACTTCAGGAACGTGACTCCCCCGGGAGTGTTATAGCCTGCTGTGTAATACCGCCGCTGGGACTGAGGACCGCGCTTCGGCTAGGATGCTGGCATAATGGTCATCAGCCACCCGTCTTGAAACACGGACCAAGGAGTCGAACATTTATGCGAGTTTTTGGGTGTTAAACCCTCAAGCGTAATGAAAGTGAACGGAGGTGGGAGCCCTTACGGGTGCATCATCGACCGATCCTGATGTCTTCGGATGGATTTGAGTAAGAGCATAACTGTTCGGACCCGAAAGATGGTGAACTATGCGTGGATAGGGTGAAGCCAGAGGAAACTCTGGTGGAGGCTCGCAGCGGTTCTGACGTGCAAATCGATCGTCAAATCTGCGCAT-GGGGCGAAAGACT-GATACACATTCGCGTCCACCTTGTCCCACTTGCGAAGGACCAATACTCCCGTTGGCAGAGATGGCAAGCTCGCCAAGCCGCGGCAGCTGCACAACA-CGCACTGGGGACTCGTCTGTCCCGCTGAGACGCCTGAAGGTCAGGCTTGCGGTTTGGTCAAGAACCTCTCGCTGATGTGCTCCATCAGTGTGGGAACCTCGACCGAGCCCATCATCGACTACATGATTACGAGGAACATGGAGGTGCTTGAGGAGTATGAGCCTCTACGGTACCCTAACGCCACAAAGATCTTCCTGAACGGTTCCTGGATTGGCGTGCACCAAGACCCCAAGACCCTGGTTCGGGATGTTCAGCAGCTTAGACGAAACAACCAGATTCCTGCCGAGGTCTCGCTAATTCGCGACATCAGAGATCGCGAGTTCAAGATCTTCTCGGACGCGGGCCGTGTTATGCGACCTCTCTTTGTCGTGGAGCAGGAAGACAACCC------------------GGGCTCTCTAACACTCAATAAAGAGCATATCCGAAAGCTCGAGATCGACCAGACTCTTCCTGCAGGCAGCGATGAATACTTCGGCTGGCAGGGCCTTGTCAACGAGGGTGTCATTGAGTACCTCGATGCCGAGGAAGAGGAGACGTCAATGATTTGTATGACGGCGGAGGACCTGGAGACGTTCCGTCTTGCCAAGCAAGGCCACGACATGACGGTGGATACTAGCGAGGAACCCAACAAGCGTATCAACACCCGCATGAACCCGACCACGCATATGTACACGCACTGCGAGATTCATCCCAGCATGCTCCTCGGCATTTGCGCCAGTATCATCCCCCCGGAAACAAGTACGTTCCCCGTGCCGTCCTCGTCGATCTCGAGCCCGGTACCATGGACGCCGTCCGCGCTGGCCCCTTCGGCCAGCTTTTCCGCCCCGACAACTTCGTCTTCGGTCAGTCCGGTGCCGGCAACAACTGGGCCAAGGGTCACTACACTGAGGGTGCCGAGCTTGTCGACCAGGTCCTCGAGGTCGTCCGTCGCGAGGCCGAGGGCTGCGACAGCCTCCAGGGTTTCCAGATCACCCACTCTCTCGGTGGTGGTACTGGTGCCGGTATGGGTACGCTCCTCATCTCCAAGATTCGCGAGGAGTTCCCCGACCGGATGATGGCCACCTTCTCGGTCGTCCCCTCCCCCAAGGTCTCCGACACCGTCGTTGAGCCCTACAACGCGACTCTGTCCATCCACCAGCTTGTTGAGAACTCGGACGAGACCTTCTGCATTGACAACGAGGCTCTCTACGACATCTGCATGCGTACCCTCAAGCTCTCCAACCCCTCGTACGGCGACCTGAACTACCTCGTCTCCGCCGTCATGTCCGGTGTCACCACCTGCTTGCGCTTCCCCGGCCAGCTCAACTCCGACTTGCGCAAGCTCGCCGTCAACATGGTTCCTTTCCCCCGTCTCCACTTCTTCATGGTCGGCTTCGCTCCCCTGACCAGCCGTGGCGCCCACTCCTTCCGTGCC-
>OP103972_1_Microdochium_shilinense_strain_CGMCC_3_23531_
AGGTCTCCGTAGGTGAACCTGCGGAGGGATCATTACTGAGTT-TTCAACTCTCCAAACCATGTGAAC-TTACCACTGTTGCCTCGGTGG-TTGGTGCCCTC-----------------GGGCGCT----GCCGCCGGCGGACAAACTAAACTCTTGTCAA-CTTTGTCAAATCTGAATCTAAACTAAGAAATAAGTTAAAACTTTCAACAACGGATCTCTTGGTTCTGGCATCGATGAAGAACGCAGCGAAATGCGATAAGTAATGTGAATTGCAGAATTCAGTGAATCATCGAATCTTTGAACGCACATTGCGCCCATTAGTATTCTAGTGGGCATGCCTGTTCGAGCGTCATTTCAACCCTTAAGCCTAGCTTAGCGTTGGGAGACTGCACTAAACCGCAGCTCCTCAAAACCAG-TGGCGGAGTC-CTCTGTACTCTGAGCGTAGTAATTC--TTATCTCGCTTTTTC-AGTATAGTGGTCGACGGCCATAAACCGCACCTCTTC--CCTCGGGATCAGGGCAC---TTTTTTAATGGTTGACCTCGGATCAGGTAGGA---ATACCCGCTGAACTTAAGGGATTGCCCTAGTAACGGCG-AGTGAAGCGGCAACAGCTCAAATTTGAAATCTGGCCCTTGGGTCCGAGTTGTAATTTGTAGAGGATGCTTTTGGTTAGGTACCTTCCGAGTTCCTTGGAACAGGACGCCTTAGAGGGTGAGAGCCCCGTACGGTTGGATACCGAGCCTCTGTAAAGCTCCTTCGACGAGTCGAGTAGTTTGGGAATGCTGCTCTAAATGGGAGGTAAATTTCTTCTAAAGCTAAATACCGGCCAGAGACCGATAGCGCACAAGTAGAGTGATCGAAAGATGAAAAGCACTTTGAAAAGAGGGTTAAATAGTACGTGAAATTGTTGAAAGGGAAGGGCTTGTGACCAGACCTTTGCCTTGCGGATCATCCGGTGTTCTCACCGGTGCACTCCGCTTGGTTGAGGCCAGCATCAGTTTCGGCGGCGGGATAAAGACTTCAGGAACGTGACTCCCCCGGGAGTGTTATAGCCTGCTGTGTAATACCGCCGCTGGGACTGAGGACCGCGCTTCGGCTAGGATGCTGGCATAATGGTCATCAGCCACCCGTCTTGAAACACGGACCAAGGAGTCGAACATTTATGCGAGTTTTTGGGTGTTAAACCCTCAAGCGTAATGAAAGTGAACGGAGGTGAGAGCCCTTACGGGTGCATCATCGACCGATCCTGATGTCTTCGGATGGATTTGAGTAAGAGCATAACTGTTCGGACCCGAAAGATGGTGAACTATGCGTGGATAGGGTGAAGCCAGAGGAAACTCTGGTGGAGGCTCGCAGCGGTTCTGACGTGCAAATCGATCGTCAAATCTGCGCATGGGGGCGAAAGACTA------------------------------------------------------------------------------------------------------------------------------------------------------------------------------------------------------------------------------------------------------------------------------------------------------------------------------------------------------------------------------------------------------------------------------------------------------------------------------------------------------------------------------------------------------------------------------------------------------------------------------------------------------------------------------------------------------------------------------------------------------------------------------------------------------------------------------------------------------------------------CCGGAAACAAGTACGTTCCCCGTGCCGTCCTCGTCGATCTCGAGCCTGGCACCATGGATGCCGTCCGCGCTGGTCCCTTCGGCCAGCTCTTCCGCCCCGACAACTTCGTCTTCGGTCAGTCCGGTGCCGGCAACAACTGGGCCAAGGGTCACTACACTGAGGGTGCCGAGCTTGTCGATCAGGTCCTCGAGGTCGTCCGTCGCGAGGCCGAGGGCTGCGACAGCCTCCAGGGTTTCCAGATCACCCACTCTCTCGGTGGTGGTACTGGTGCCGGTATGGGTACGCTCCTCATCTCCAAGATCCGTGAGGAGTTCCCCGACCGGATGATGGCCACCTTCTCGGTTGTCCCATCCCCCAAGGTCTCCGACACCGTCGTTGAGCCCTACAACGCCACTCTGTCTATCCACCAGCTTGTGGAGAACTCCGACGAGACCTTCTGCATTGACAACGAGGCTCTTTACGACATCTGCATGCGCACCCTCAAGCTCTCCAACCCCTCGTACGGCGACTTGAACTATCTCGTCTCCGCCGTCATGTCCGGTGTCACCACCTGCCTGCGCTTCCCTGGCCAGCTCAACTCCGACTTGCGCAAGCTCGCCGTCAACATGGTTCCTTTCCCCCGTCTTCACTTCTTCATGGTCGGCTTCGCCCCCTTGACCAGCCGTGGCGCCCACTCCTTCCGTGCCG
>OM956289_1_Microdochium_sp__strain_SAUCC211097_
AGGTCTCCGTAGGTGAACCTGCGGAGGGATCATTACAGAGTT-TTTAACTCCTAAAACCATGTGAAC-TTACCACTGTTGCCTCGGTGG-AAGGTA--TCC-------------GAAAGGGTACT---GGAAGCCGGTGGAC-ATCTAAACTCTTGTTAATCTTTGTT-ATTCTGAATCTAAACTAAGAAATAAGTTAAAACTTTCAACAACGGATCTCTTGGTTCTGGCATCGATGAAGAACGCAGCGAAATGCGATAAGTAATGTGAATTGCAGAATTCAGTGAATCATCGAATCTTTGAACGCACATTGCGCCCATTAGTATTCTAGTGGGCATGCCTGTTCGAGCGTCATTTCAACCCTTAAGCCTAGCTTAGTGTTGGGAGACTGC-CTAATACGCAGCTCCTCAAAACCAG-TGGCAGAGTTTTTACGTACTCTGAGCGCAGTAATTC-TAT-TCTCGCTTCTGAAAACGT-CTAGACGATAGCCAAAAACCGCATGCTTC------------GGCAGCAC----TTTTTAATGGTTGACCTCGGATCAGGTAGGA---ATACCCGCTGAACTTAAGGGATTGCCCTAGTAACGGCG-AGTGAAGCGGCAACAGCTCAAATTTGAAATCTGGCCTTCTGGTCCGAATTGTAATTTGTAGAGGATGACTTTGGTTAGGTACCTTCCGAGTTCCTTGGAACAGGACGCCTTAGAGGGTGAGAGCCCCGTACGGTTGGATGCCGAGCCTCTGTAAGTCTCCTTCGACGAGTCGAGTAGTTTGGGAATGCTGCTCTAAATGGGAGGTAAATTTCTTCTAAAGCTAAATACCGGCCAGAGACCGATAGCGCACAAGTAGAGTGATCGAAAGATGAAAAGCACTTTGAAAAGAGGGTTAAATAGTACGTGAAATTGTTGAAAGGGAAGGGCTTATGACCAGACCTTTGCATTGAGAATCATCCGGTGTTCTCACCGGTGCACTTCTCTTTGTTGAGGCCAGCATCAGTTTCGGGCGGGGGATAAAGACTTAAGGAATGTGATTCCTCCGGGAATGTTATAGCCTTTTGTGTAATACCCTGCCTGGGACTGAGGACCGCGCTTCGGCTAGGATGCTGGCATAATGGTCATCAGCCACCCGTCTTGAAACACGGACCAAGGAGTCGAACATTTATGCGAGTGTTTGGGTGTTAAACCCTCACGCGTAATGAAAGTGAACGGAGGTGAGAGCCCTTACGGGTGCATCATCGACCGATCCTGATGTCTTCGGATGGATTTGAGTAAGAGCATAACTGTTCGGACCCGAAAGATGGTGAACTATGCGTGGATAGGGTGAAGCCAGAGGAAACTCTGGTGGAGGCTCGCAGCGGTTCTGACGTGCAAATCGATCGTCAAATCTGCGCATGGGGGCGAAAGACTAGTTACACATTTGCATCCACCCTTTCCCATTTACGCAGAACCAACACCCCCGTTGGTAGAGATGGCAAGCTTGCCAAACCTCGCCAGCTGCACAACA-CACATTGGGGTCTTGTGTGCCCTGCTGAGACGCCTGAAGGTCAGGCTTGTGGTCTTGTCAAGAACCTTTCGCTCATGTGCTCGATCAGTGTGGGAACCTCCACGGAGCCGATCATCGACTACATGATCACCAGAAACATGGAAGTCCTGGAGGAGTACGAACCTCTGCGATACCCCAACGCCACCAAGATCTTCTTGAATGGATCCTGGATTGGTGTCCACCAGGACCCCAAGACTCTCGTTAGAGATGTGCAGCAGCTCCGTCGCAACAATCAGATTCCTGCTGAGGTCTCTCTCATTCGCGATATCAGAGATCGTGAGTTCAAGATCTTCTCTGATGCTGGACGTGTTATGCGACCTTTGCTCGTTGTAGAACAGGAAAACAACCCGGATACTGGGGTGGAGAAGGGGTCTTTGGTTCTGAACAAGGAACACATTCGGAAGCTCGAAAATGACCAGGCTCTTCCGCCTGGTAGTGACGAGTACTTTGGATGGCAGGGTCTAGTCAACGAAGGCGTCATCGAGTACCTGGATGCTGAGGAAGAGGAGACTTCCATGATCTGTATGACTGCGGAAGATTTGGAAACTTTCCGCCTTACCAAGCAGGGTCACGACATGACAACAGACAATAGTGAAGAGCCGAACAAGCGTGTCAAGACGAGAATGAATCCGACAACACACATGTACACTCATTGCGAAATCCACCCTAGTATGTTGTTGGGTATTTGCGCAAGTATCATTCCGCCGGTGGCAAGTACGTTCCCCGTGCCGTCCTCGTCGATCTTGAGCCCGGTACCATGGACGCTGTCCGTGCTGGTCCTTTCGGTCAGCTCTTCCGCCCCGACAACTTCGTCTTCGGTCAGTCCGGTGCCGGCAACAACTGGGCCAAGGGTCATTACACTGAGGGTGCCGAGCTTGTCGACCAGGTCCTCGAGGTTGTCCGTCGTGAGGCTGAAGGCTGCGACTGCCTCCAGGGTTTCCAGATCACCCACTCTCTCGGTGGTGGTACCGGTGCCGGTATGGGTACGCTCCTTATCTCCAAGATCCGTGAGGAGTTCCCCGACCGCATGATGGCCACCTTCTCCGTCGTTCCTTCCCCCAAGGTTTCCGACACCGTTGTTGAGCCTTACAACGCTACTCTCTCCGTCCATCAGCTCGTCGAGAACTCTGACGAGACCTTCTGTATTGATAACGAGGCTCTGTACGACATCTGCATGCGTACCCTCAAGCTCTCCAACCCCTCCTACGGCGACTTGAACTACCTTGTCTCCGCCGTCATGTCCGGTGTCACCACTGGTTTCCGTTTCCCTGGTCAGCTTAACTCTGATCTTCGCAAGCTCGCCGTCAACATGGTGCCCTTCCCTCGTCTCCACTTCTTCATGGTCGGCTTCGCTCCCCTCACCAGCCGTGGCGCCCACTCCTTCCGTGCCG
>OM956290_1_Microdochium_sp__strain_SAUCC211098_
AGGTCTCCGTAGGTGAACCTGCGGAGGGATCATTACAGAGTT-TTTAACTCCTAAAACCATGTGAAC-TTACCACTGTTGCCTCGGTGG-AAGGTA--TCC-------------GAAAGGGTACT---GGAAGCCGGTGGAC-ATATAAACTCTTGTTAATCTTTGTT-ATTCTGAATCTAAACTAAGAAATAAGTTAAAACTTTCAACAACGGATCTCTTGGTTCTGGCATCGATGAAGAACGCAGCGAAATGCGATAAGTAATGTGAATTGCAGAATTCAGTGAATCATCGAATCTTTGAACGCACATTGCGCCCATTAGTATTCTAGTGGGCATGCCTGTTCGAGCGTCATTTCAACCCTTAAGCCTAGCTTAGTGTTGGGAGACTGC-CTAATACGCAGCTCCTCAAAACCAG-TGGCAGAGTTTTTACGTACTCTGAGCGCAGTAATTC-TAT-TCTCGCTTCTGAAAACGT-CTAGACGATAGCCAAAAACCGCATGCTTC------------GGCAGCAC----TTTTTAATGGTTGACCTCGGATCAGGTAGGA---ATACCCGCTGAACTTAAGGGATTGCCCTAGTAACGGCG-AGTGAAGCGGCAACAGCTCAAATTTGAAATCTGGCCTTCTGGTCCGAATTGTAATTTGTAGAGGATGACTTTGGTTAGGTACCTTCCGAGTTCCTTGGAACAGGACGCCTTAGAGGGTGAGAGCCCCGTACGGTTGGATGCCGAGCCTCTGTAAGTCTCCTTCGACGAGTCGAGTAGTTTGGGAATGCTGCTCTAAATGGGAGGTAAATTTCTTCTAAAGCTAAATACCGGCCAGAGACCGATAGCGCACAAGTAGAGTGATCGAAAGATGAAAAGCACTTTGAAAAGAGGGTTAAATAGTACGTGAAATTGTTGAAAGGGAAGGGCTTATGACCAGACCTTTGCATTGAGAATCATCCGGTGTTCTCACCGGTGCACTTCTCTTTGTTGAGGCCAGCATCAGTTTCGGGCGGGGGATAAAGACTTAAGGAATGTGATTCCTCCGGGAATGTTATAGCCTTTTGTGTAATACCCTGCCTGGGACTGAGGACCGCGCTTCGGCTAGGATGCTGGCATAATGGTCATCAGCCACCCGTCTTGAAACACGGACCAAGGAGTCGAACATTTATGCGAGTGTTTGGGTGTTAAACCCTCACGCGTAATGAAAGTGAACGGAGGTGAGAGCCCTTACGGGTGCATCATCGACCGATCCTGATGTCTTCGGATGGATTTGAGTAAGAGCATAACTGTTCGGACCCGAAAGATGGTGAACTATGCGTGGATAGGGTGAAGCCAGAGGAAACTCTGGTGGAGGCTCGCAGCGGTTCTGACGTGCAAATCGATCGTCAAATCTGCGCATGGGGGCGAAAGACTAGTTACACATTTGCATCCACCCTTTCCCATTTACGCAGAACCAACACCCCCGTTGGTAGAGATGGCAAGCTTGCCAAACCTCGCCAGCTGCACAACA-CACATTGGGGCCTTGTGTGCCCTGCTGAGACGCCTGAAGGTCAGGCTTGTGGTCTTGTCAAGAACCTTTCGCTCATGTGCTCGATCAGTGTGGGAACCTCCACGGAGCCGATCATCGACTACATGATCACCAGAAACATGGAAGTCCTGGAGGAGTACGAACCTCTGCGATACCCCAACGCCACCAAGATCTTCTTGAATGGATCCTGGATTGGTGTCCACCAGGACCCCAAGACTCTCGTTAGAGATGTGCAGCAGCTCCGTCGCAACAATCAGATTCCTGCTGAGGTCTCTCTCATTCGCGATATCAGAGATCGTGAGTTCAAGATCTTCTCTGATGCTGGACGTGTTATGCGACCTTTGCTCGTTGTAGAACAGGAAAACAACCCGGATACTGGGGTGGAGAAGGGGTCTTTGGTTCTGAACAAGGAACACATTCGGAAGCTCGAAAATGACCAGGCTCTTCCGCCTGGTAGTGACGAGTACTTTGGATGGCAGGGTCTAGTCAACGAAGGCGTCATCGAGTACCTGGATGCTGAGGAAGAGGAGACTTCCATGATCTGTATGACTGCGGAAGATTTGGAAACTTTCCGCCTTACCAAGCAGGGTCACGACATGACAACCGACAATAGTGAAGAGCCGAACAAGCGTGTCAAGACGAGAATGAATCCGACAACACACATGTACACTCATTGCGAAATCCACCCTAGTATGTTGTTGGGTATTTGCGCAAGTATCATTCCGCCGGTGGCAAGTACGTTCCCCGTGCCGTCCTCGTCGATCTTGAGCCCGGTACCATGGACGCTGTCCGTGCTGGTCCTTTCGGTCAGCTCTTCCGCCCCGACAACTTCGTCTTCGGTCAGTCCGGTGCCGGCAACAACTGGGCCAAGGGTCATTACACTGAGGGTGCCGAGCTTGTCGACCAGGTCCTCGAGGTTGTCCGTCGTGAGGCTGAAGGCTGCGACTGCCTCCAGGGTTTCCAGATCACCCACTCTCTCGGTGGTGGTACCGGTGCCGGTATGGGTACGCTCCTTATCTCCAAGATCCGTGAGGAGTTCCCCGACCGCATGATGGCCACCTTCTCCGTCGTTCCTTCCCCCAAGGTTTCCGACACCGTTGTTGAGCCTTACAACGCTACTCTCTCCGTCCATCAGCTCGTCGAGAACTCTGACGAGACCTTCTGTATTGATAACGAGGCTCTGTACGACATCTGCATGCGTACCCTCAAGCTCTCCAACCCCTCCTACGGCGACTTGAACTACCTTGTCTCCGCCGTCATGTCCGGTGTCACCACTGGTTTCCGTTTCCCTGGTCAGCTTAACTCTGATCTTCGCAAGCTCGCCGTCAACATGGTGCCCTTCCCTCGTCTCCACTTCTTCATGGTCGGCTTCGCTCCCCTCACCAGCCGTGGCGCCCACTCCTTCCGTGCCG
>KP859000_1_Microdochium_sorghi_strain_CBS_691_96_
--GTCTCCGTAGGTGAACCTGCGGAGGGATCATTACTGAGTT-TTCAACTCTCCAAACCATGTGAAC-TTACCACTGTTGCCTCGGTGGACTGGTGCCTTCTCTC---------GGGAAGGTGCT----GCCGCCGGTGGAC-TACTAAACTCTTGTTAATTTTTGGC-ATTCTGAATCATAACTAAGAAATAAGTTAAAACTTTCAACAACGGATCTCTTGGTTCTGGCATCGATGAAGAACGCAGCGAAATGCGATAAGTAATGTGAATTGCAGAATTCAGTGAATCATCGAATCTTTGAACGCACATTGCGCCCATTAGTATTCTAGTGGGCATGCCTGTTCGAGCGTCATTACAACCCTAAAGCCTAGCTTTGTGTTGGGAGACTGCGCTAAACCGCAGCTCCTCAAAACCAG-TGGCGGAGTCCTCTCGTGCTCTGAGCGTAGTAATTA-CTTATCTCGCTTCTTGTAACACGGTGGTCGACGGCCATAAACCGCACTCCTTC----------GGGGGGCAC----TTTTTAATGGTTGACCTCGGATCAGG------------------------AGGGATTGCCCTAGTAACGGCG-AGTGAAGCGGCAACAGCTCAAATTTGAAATCTGGCTTTCGGGTCCGAGTTGTAATTTGTAGAGGATGCTTTTGGTTAGGTACCTTCCGAGTTCCTTGGAACAGGACGCCTTAGAGGGTGAGAGCCCCGTACGGTTGGATGCCGAGCCTCTGTAAAGCTCCTTCGACGAGTCGAGTAGTTTGGGAATGCTGCTCTAAATGGGAGGTAAATTTCTTCTAAAGCTAAATACCGGCCAGAGACCGATAGCGCACAAGTAGAGTGATCGAAAGATGAAAAGCACTTTGAAAAGAGGGTTAAATAGTACGTGAAATTGTTGAAAGGGAAGGGCTTGTGACCAGACCTTTGCCTTGCGGATCATCCGGTGTTCTCACCGGTGCACTCCGCTTGGTTGAGGCCAGCATCAGTTCTGGCGGCGGGATAAAGACTTCAGGAATGTGACTCCCCCGGGAGTGTTATAGCCTGTTGTGTAATACCGCCACTGGGACTGAGGACCGCGCTTCGGCTAGGATGCTGGCATAATGGTCATCAGCCACCCGTCTTGAAACACGGACCAAGGAGTCGAACATTTATGCGAGTTTTTGGGTGTTAAACCCTCAAGCGTAATGAAAGTGAACGGAGGTGAGAGCCCTTACGGGTGCATCATCGACCGATCCTGATGTCTTCGGATGGATTTGAGTAAGAGCATAACTGTTCGGACCCGAAAGATGGTGAACTATGCGTGGATAGGGTGAAGCCAGAGGAAACTCTGGTGGAGGCTCGCAGCGGTTCTGACGTGCAAATCGATCGTCAAATCTGCGCATGGGGGCGAAAGACTAGCTATACCTTTGCGTCCACCTTATCCCACTTGCGGAGAACCAACACGCCCGTTGGCAGAGACGGCAAGCTCGCCAAGCCACGGCAGTTGCACAACA-CGCATTGGGGACTTGTCTGTCCCGCCGAGACGCCCGAAGGCCAGGCTTGTGGCCTGGTCAAGAACCTTTCGCTCATGTGCTCGATCAGCGTGGGGACTTCCACTGAGCCTATCATCGACTACATGATTACAAGGAACATGGAAGTGCTTGAAGAGTACGAGCCTTTGCGGTACCCAAACGCCACGAAAATTTTCTTGAATGGTTCATGGATCGGCGTGCATCAAGATCCGAAGACACTTGTCAGGGACGTCCAGCAACTTCGACGTAACAACCAGATCCCCGCCGAGGTGTCATTGATTCGCGATATCAGAGACCGAGAATTCAAGATTTTCTCCGATGCCGGCCGAGTTATGCGCCCGCTCTTTGTTGTGGAGCAAGAAGACAACCCAGACACTGGCGCAGAGAAGGGCACCTTGACACTTAACAAGGAGCACATCCGGAAGCTCGAAAACGACCAAGCTCTCCCTCCGGGCAGCGATGAGTACTTTGGCTGGCAGGGCCTTGTTAATGAAGGTGTCATCGAGTACCTTGATGCCGAGGAAGAAGAGACGTCAATGATCTGTATGACAGCAGAGGATCTCGAGACTTTCCGTCTCGCCAAACAAGGTCACGACATGACGACAGACAATAGCGAGGAACCCAACAAGCGCATCAAGACACGCATGAACCCGACCACGCATATGTACACGCATTGCGAGATTCACCCCAGTATGCTTCTTGGCATCTGCGCCAGTATCATTCCGCCGGCAACAAGTACGTTCCCCGTGCCGTCCTCGTCGATCTCGAGCCCGGCACCATGGACGCCGTCCGCGCTGGCCCCTTCGGCCAGCTTTTCCGCCCCGACAACTTCGTCTTCGGTCAGTCCGGTGCTGGCAACAACTGGGCAAAGGGTCACTACACTGAGGGTGCCGAGCTTGTCGACCAGGTCCTCGAGGTCGTCCGCCGCGAGGCTGAGGGCTGCGACTGCCTTCAGGGTTTCCAGATCACCCACTCCCTCGGTGGTGGTACTGGTGCCGGTATGGGTACGCTCCTCATCTCCAAGATCCGTGAGGAGTTCCCCGACCGCATGATGGCCACCTTCTCGGTCGTCCCCTCCCCCAAGGTCTCCGACACCGTCGTCGAGCCCTACAACGCGACTCTGTCCGTTCACCAGCTTGTTGAGAACTCCGACGAGACCTTCTGCATTGACAACGAGGCTCTCTACGACATCTGCATGCGCACCCTCAAGCTCTCCAACCCCTCGTACGGTGACTTGAACTACCTCGTCTCCGCCGTCATGTCCGGTGTCACCACCTGCCTGCGCTTCCCCGGTCAGCTCAACTCCGATCTGCGCAAGCTCGCCGTCAACATGGTGCCTTTCCCTCGTCTCCACTTCTTCATGGTCGGATTCGCTCCCCTGACCAGCCGTGGCGCCCACTCCTTCCGTGCCG
>KP859009_1_Microdochium_tainanense_strain_CBS_269_76_
--GTCTCCGTAGGTGAACCTGCGGAGGGATCATTACTGAGTT-TTCAACTCTCCAAACCATGTGAAC-TTACCACTGTTGCCTCGGTGG-TTAGTGCTCTCCTTC---------GGGGGAGTGCT----GCCGCCGGTGGAC-TACTAAACTCTTGTTAATTTTTGGC-ATTCTGAATCATAACTAAGAAATAAGTTAAAACTTTCAACAACGGATCTCTTGGTTCTGGCATCGATGAAGAACGCAGCGAAATGCGATAAGTAATGTGAATTGCAGAATTCAGTGAATCATCGAATCTTTGAACGCACATTGCGCCCATTAGTATTCTAGTGGGCATGCCTGTTCGAGCGTCATTTCAACCCTTAAGCCTAGCTTAGCGTTGGGAGACTGCACTAAACCGCAGCTCCTCAAAACCAG-TGGCGGAGTCCTCTTGTGCTCTGAGCGTAGTAATTC-ATTATCTCGCTTCTGTAAGTACAGTGGATCACAGCCATAAACCGCACCCTTC------------GGGGGCAC----TTTTTAATGGTTGACCTCGGATCAGGTAGGA---ATACCCGCTGAACTTAAGGGATTGCCCCAGTAACGGCG-AGTGAAGCGGCAACAGCTCAAATTTGAAATCTGGCCTTCTGGTCCGAATTGTAATTTGTAGAGGATGCTTTTGGTTAGGTACCTTCCGAGTTCCTTGGAACAGGACGCCTTAGAGGGTGAGAGCCCCGTACGGTTGGATGCCGAGCCTCTGTAAAGCTCCTTCGACGAGTCGAGTAGTTTGGGAATGCTGCTCTAAATGGGAGGTAAATTTCTTCTAAAGCTAAATACCGGCCAGAGACCGATAGCGCACAAGTAGAGTGATCGAAAGATGAAAAGCACTTTGAAAAGAGGGTTAAATAGTACGTGAAATTGTTGAAAGGGAAGGGCTTATGACCAGACCTTTGCCTTGCGGATCATCCGGTGTTCTCACCGGTGCACTCCGCTTGGTTGAGGCCAGCATCAGTTCTGGCAGCGGGATAAAGACTTCAGGAATGTGACTCCTCCGGGAGTGTTATAGCCTGTTGTGTAATACCGCTGCTGGGACTGAGGACCGCGCTTCGGCTAGGATGCTGGCATAATGGTCATCAGCCACCCGTCTTGAAACACGGACCAAGGAGTCGAACATTTATGCGAGTTTTTGGGTGTTAAACCCTCAAGCGTAATGAAAGTGAACGGAGGTGAGAGCCCTTACGGGTGCATCATCGACCGATCCTGATGTCTTCGGATGGATTTGAGTAAGAGCATAACTGTTCGGACCCGAAAGATGGTGAACTATGCGTGGATAGGGTGAAGCCAGAGGAAACTCTGGTGGAGGCTCGCAGCGGTTCTGACGTGCAAATCGATCGTCAAATCTGCGCATGGGGGCGAAAGACTAGTTACACTTTCGCATCAACCTTGTCCCACTTGCGGAGAACGAACACCCCAGTTGGGAGAGATGGCAAGCTTGCCAAGCCGCGCCAGTTGCACAATA-CGCATTGGGGACTTGTCTGTCCAGCAGAGACGCCCGAGGGCCAGGCTTGTGGTTTGGTCAAGAACCTGTCACTCATGTGTTCTATCAGCGTGGGAACATCCACGGAACCCATTATTGATTATATGATTACCAGGAACATGGAGGTTCTCGAGGAATACGAGCCCCTGCGGTATCCAAACGCCACAAAGATTTTCCTGAACGGTTCATGGATTGGCGTGCACCAAGACCCCAAAACTCTGGTCAGAGATGTTCAGCAGCTTCGACGGAACAACCAGATCCCTGCCGAAGTGTCTCTGATTCGCGATATCAGAGACCGGGAGTTCAAGATCTTCTCTGATGCTGGCCGTGTCATGCGGCCACTGTTCGTGGTGGAACAGGAGGACAACCCGGAGACTGGGGTAGAGAAAGGGTCATTGACGCTCAACAAGGAGCACATTAGAAAGCTCGAAAACGATCAGGCGCTCCCCCCAGGCAGCGATGAGTATTTTGGCTGGCAAGGTCTGGTCAACGAGGGTGTCATCGAATATCTCGATGCGGAAGAAGAGGAGACATCCATGATCTGCATGACTCCCGAGGACCTTGAAACGTTCCGTCTCGCAAAGCAAGGTCACGACATGACGACAGACAACAGCGAAGAGCCGAACAAACGTGTCAAGACTCGCATGAACCCAACGACCCATATGTACACGCACTGCGAGATTCACCCCAGCATGCTTCTTGGCATTTGCGCTAGTATCATTCCGCCGGCAACAAGTACGTCCCTCGTGCCGTGCTCGTCGATCTCGAGCCCGGTACCATGGATGCCGTCCGTGCTGGTCCCTTCGGCCAGCTCTTCCGCCCCGACAACTTCGTCTTCGGTCAGTCCGGTGCTGGCAACAACTGGGCCAAGGGTCACTACACTGAGGGTGCCGAGCTCGTCGACCAGGTTCTCGAGGTCGTCCGCCGTGAGGCCGAGGGCTGCGACTGCCTCCAGGGTTTCCAGATCACCCACTCTCTTGGTGGTGGTACTGGTGCCGGTATGGGTACGCTCCTCATCTCCAAGATCCGTGAGGAGTTCCCCGACCGCATGATGGCCACCTTCTCGGTCGTGCCCTCGCCCAAGGTCTCCGACACCGTTGTCGAGCCCTACAACGCGACTCTGTCCGTCCACCAGCTTGTCGAGAACTCCGACGAGACCTTCTGCATTGACAACGAGGCTCTCTACGATATCTGCATGCGCACTCTCAAGCTCTCCAACCCCTCTTACGGCGACCTGAACTACCTGGTCTCCGCCGTCATGTCCGGTGTCACCACCTGCCTGCGTTTCCCCGGTCAGCTCAACTCCGACCTGCGCAAGCTCGCCGTCAACATGGTTCCTTTCCCGCGTCTCCACTTCTTCATGGTCGGCTTCGCTCCTCTGACCAGCCGTGGCGCCCACTCCTTCCGTGCC-
>KP858995_1_Microdochium_tainanense_strain_CBS_270_76_
--GTCTCCGTAGGTGAACCTGCGGAGGGATCATTACTGAGTT-TTCAACTCTCCAAACCATGTGAAC-TTACCACTGTTGCCTCGGTGG-TTAGTG---CT-CTCCTTC-----GGGGGAGTGCT----GCCGCCGGTGGAC-TACTAAACTCTTGTTAATTTTTGGC-ATTCTGAATCATAACTAAGAAATAAGTTAAAACTTTCAACAACGGATCTCTTGGTTCTGGCATCGATGAAGAACGCAGCGAAATGCGATAAGTAATGTGAATTGCAGAATTCAGTGAATCATCGAATCTTTGAACGCACATTGCGCCCATTAGTATTCTAGTGGGCATGCCTGTTCGAGCGTCATTTCAACCCTTAAGCCTAGCTTAGCGTTGGGAGACTGCACTAAACCGCAGCTCCTCAAAACCAG-TGGCGGAGTCCTCTCGTGCTCTGAGCGTAGTAATTC-ATTATCTCGCTTCTGTAAGTACAGTGGATCACAGCCATAAACCGCACCCTTC------------GGGGGCAC----TTTTTAATGGTTGACCTCGGATCAGGTAGGA---ATACCCGCTGAACTTAAGGGATTGCCCCAGTAACGGCG-AGTGAAGCGGCAACAGCTCAAATTTGAAATCTGGCCTTCTGGTCCGAATTGTAATTTGTAGAGGATGCTTTTGGTTAGGTACCTTCCGAGTTCCTTGGAACAGGACGCCTTAGAGGGTGAGAGCCCCGTACGGTTGGATGCCGAGCCTCTGTAAAGCTCCTTCGACGAGTCGAGTAGTTTGGGAATGCTGCTCTAAATGGGAGGTAAATTTCTTCTAAAGCTAAATACCGGCCAGAGACCGATAGCGCACAAGTAGAGTGATCGAAAGATGAAAAGCACTTTGAAAAGAGGGTTAAATAGTACGTGAAATTGTTGAAAGGGAAGGGCTTATGACCAGACCTTTGCCTTGCGGATCATCCGGTGTTCTCACCGGTGCACTCCGCTTGGTTGAGGCCAGCATCAGTTCTGGCAGCGGGATAAAGACTTCAGGAATGTGACTCCTCCGGGAGTGTTATAGCCTGTTGTGTAATACCGCTGCTGGGACTGAGGACCGCGCTTCGGCTAGGATGCTGGCATAATGGTCATCAGCCACCCGTCTTGAAACACGGACCAAGGAGTCGAACATTTATGCGAGTTTTTGGGTGTTAAACCCTCAAGCGTAATGAAAGTGAACGGAGGTGAGAGCCCTTACGGGTGCATCATCGACCGATCCTGATGTCTTCGGATGGATTTGAGTAAGAGCATAACTGTTCGGACCCGAAAGATGGTGAACTATGCGTGGATAGGGTGAAGCCAGAGGAAACTCTGGTGGAGGCTCGCAGCGGTTCTGACGTGCAAATCGATCGTCAAATCTGCGCATGGGGGCGAAAGACTAGTTACACCTTCGCATCAACCTTGTCCCACTTGCGGAGAACGAACACCCCAGTTGGGAGAGATGGCAAGCTTGCCAAGCCGCGCCAGTTGCACAATA-CGCATTGGGGACTTGTCTGTCCAGCAGAGACGCCCGAGGGCCAGGCTTGTGGTTTGGTCAAGAACCTGTCACTCATGTGTTCTATCAGCGTGGGAACATCCACGGAACCCATTATTGATTATATGATTACCAGGAACATGGAGGTTCTCGAGGAATACGAGCCCCTGCGGTATCCAAACGCCACAAAGATTTTCCTGAACGGTTCATGGATTGGCGTGCACCAAGACCCCAAAACTCTGGTCAGAGATGTTCAGCAGCTTCGACGGAACAACCAGATCCCTGCCGAAGTGTCTCTGATTCGCGATATCAGAGACCGGGAGTTCAAGATCTTCTCTGATGCTGGCCGTGTCATGCGGCCACTGTTCGTGGTGGAACAGGAGGACAACCCGGAGACTGGGGTAGAGAAAGGGTCATTGACGCTCAACAAGGAGCACATTAGAAAGCTCGAAAACGATCAGGCGCTCCCCCCAGGCAGCGATGAGTATTTTGGCTGGCAAGGTCTGGTCAACGAGGGTGTCATCGAATATCTCGATGCGGAAGAAGAGGAGACATCCATGATCTGCATGACTCCCGAGGACCTTGAAACGTTCCGTCTCGCAAAGCAAGGTCACGACATGACGACAGACAACAGCGAAGAGCCGAACAAACGTGTCAAGACTCGCATGAACCCAACGACCCATATGTACACGCACTGCGAGATTCACCCCAGCATGCTTCTTGGCATTTGCGCTAGTATCATTCCGCCGGCAACAAGTACGTCCCTCGTGCCGTGCTCGTCGATCTCGAGCCCGGTACCATGGATGCCGTCCGTGCTGGTCCCTTCGGCCAGCTCTTCCGCCCCGACAACTTCGTCTTCGGTCAGTCCGGTGCTGGCAACAACTGGGCCAAGGGTCACTACACTGAGGGTGCCGAGCTCGTCGACCAGGTTCTCGAGGTCGTCCGCCGTGAGGCCGAGGGCTGCGACTGCCTCCAGGGTTTCCAGATCACCCACTCTCTTGGTGGTGGTACTGGTGCCGGTATGGGTACGCTCCTCATCTCCAAGATCCGTGAGGAGTTCCCCGACCGCATGATGGCCACCTTCTCGGTCGTGCCCTCGCCCAAGGTCTCCGACACCGTTGTCGAGCCCTACAACGCGACTCTGTCCGTCCACCAGCTTGTCGAGAACTCCGACGAGACCTTCTGCATTGACAACGAGGCTCTCTACGATATCTGCATGCGCACTCTCAAGCTCTCCAACCCCTCTTACGGCGACCTGAACTACCTGGTCTCCGCCGTCATGTCCGGTGTCACCACCTGCCTGCGTTTCCCCGGTCAGCTCAACTCCGACCTGCGCAAGCTCGCCGTCAACATGGTTCCTTTCCCGCGTCTCCACTTCTTCATGGTCGGCTTCGCTCCTCTGACCAGCCGTGGCGCCCACTCCTTCCGTGCC-
>KP858998_1_Microdochium_trichocladiopsis_strain_CBS_623_77_
--GTCTCCGTAGGTGAACCTGCGGAGGGATCATTACTGAGTT-TTTAACTCTCCAAACCATGTGAAC-TTACCACTGTTGCCTCGGTGG-TTAGTGCTCTCCTTC---------GGGGGGGTGCT----GCCGCCGGTGGAC-TACTAAACTCTTGTTAATTTATGGC-ATTCTGAATCATAACTAAGAAATAAGTTAAAACTTTCAACAACGGATCTCTTGGTTCTGGCATCGATGAAGAACGCAGCGAAATGCGATAAGTAATGTGAATTGCAGAATTCAGTGAATCATCGAATCTTTGAACGCACATTGCGCCCATTAGTATTCTAGTGGGCATGCCTGTTCGAGCGTCATTTCAACCCTTAAGCCTAGCTTAGCGTTGGGAGACTGCGCTAAACCGCAGCTCCTCAAAACCAG-TGGCGGAGTCCTCTCGTACTCTGAGCGTAGTAATTC-TTTATCTCGCTTCTGCAAGTACGGTTGACGACAGCCATAAACCGCACCCTCTC----------GGGGGGCAC----TTTTTAATGGTTGACCTCGGATCAGGTAGGA---ATACCCGCTGAACTTAAGGGATTGCCCTAGTAACGGCG-AGTGAAGCGGCAACAGCTCAAATTTGAAATCTGGCCTTCTGGTCCGAATTGTAATTTGTAGAGGATGCTTTTGGTTAGGTACCTTCCGAGTTCCTTGGAACAGGACGCCTTAGAGGGTGAGAGCCCCGTACGGTTGGATGCCGAGCCTCTGTAAAGCTCCTTCGACGAGTCGAGTAGTTTGGGAATGCTGCTCTAAATGGGAGGTAAATTTCTTCTAAAGCTAAATACCGGCCAGAGACCGATAGCGCACAAGTAGAGTGATCGAAAGATGAAAAGCACTTTGAAAAGAGGGTTAAATAGTACGTGAAATTGTTGAAAGGGAAGGGCTTATGACCAGACCTTTGCCTTGCGGATCATCCGGTGTTCTCACCGGTGCACTCCGCTTGGTTGAGGCCAGCATCAGTTCTGGCAGCGGGATAAAGACAGCAGGAATGTGACTCCTCCGGGAGTGTTATAGCCTGCTGTGTAATACCGCTGCTGGGACTGAGGACCGCGCTTCGGCTAGGATGCTGGCATAATGGTCATCAGCCACCCGTCTTGAAACACGGACCAAGGAGTCGAACATTTATGCGAGTTTTTGGGTGTTAAACCCTCAAGCGTAATGAAAGTGAACGGAGGTGAGAGCCCTTTCGGGTGCATCATCGACCGATCCTGATGTCTTCGGATGGATTTGAGTAAGAGCATAACTGTTCGGACCCGAAAGATGGTGAACTATGCGTGGATAGGGTGAAGCCAGAGGAAACTCTGGTGGAGGCTCGCAGCGGTTCTGACGTGCAAATCGATCGTCAAATCTGCGCATGGGGGCGAAAGACTAGCTACACCTTTGCATCGACATTGTCCCATCTGCGGAGAACGAATACCCCTGTTGGTAGAGACGGCAAACTTGCCAAACCGCGCCAGCTGCACAACA-CACACTGGGGACTTGTCTGTCCTGCTGAGACGCCCGAGGGCCAGGCTTGTGGTTTGGTCAAGAACCTGTCACTCATGTGTTCTATCAGCGTGGGAACATCTACGGAACCCATCATTGATTACATGATTACCAGGAATATGGAGGTTCTCGAAGAATATGAGCCCCTGCGGTATCCAAATGCCACGAAGATCTTCCTGAACGGGTCGTGGATTGGCGTGCACCAAGATCCCAAGACCTTGGTCAGAGACGTTCAGCAGCTTCGGCGGAACAATCAAATCCCAGCTGAGGTATCTCTGATTCGCGACATCAGAGACCGGGAATTCAAGATCTTCTCCGATGCTGGCCGTGTCATGCGGCCGCTGTTCGTGGTGGAACAAGAAGACAACCCGGAGACTGGGGTAGAAAAAGGGTCATTGACGCTCAACAAAGAACACATCAGGAAGCTCGAAAACGACCAGGCGCTTCCCCCGGGCAGCGATGAATATTTTGGCTGGCAAGGCTTGGTCAACGAGGGTGTCATCGAATATCTTGATGCGGAAGAAGAAGAGACATCCATGATCTGCATGACTCCAGAGGACCTCGAAACGTTCCGTCTCGCAAAGCAAGGTCACGATATGACTACAGACAACAGCGAAGAGCCCAACAAACGTGTCAAGACTCGCATGAACCCAACGACCCACATGTACACGCACTGCGAGATTCACCCCAGCATGCTTCTTGGCATTTGCGCCAGTATCATTCCGCCGGCAACAAGTACGTCCCTCGTGCCGTGCTCGTCGATCTCGAGCCCGGTACCATGGATGCCGTCCGTGCTGGCCCCTTCGGCCAGCTCTTCCGCCCCGACAACTTCGTCTTCGGTCAGTCCGGTGCTGGCAACAACTGGGCCAAGGGTCACTACACTGAGGGTGCCGAGCTCGTCGACCAGGTTCTTGAGGTCGTCCGCCGCGAGGCCGAGGGCTGCGACTGCCTTCAGGGTTTCCAGATCACCCACTCCCTTGGTGGTGGTACTGGTGCCGGTATGGGTACGCTCCTGATCTCCAAGATCCGCGAGGAGTTCCCCGACCGCATGATGGCCACCTTCTCGGTCGTTCCCTCGCCCAAGGTCTCCGACACCGTTGTCGAGCCTTACAACGCGACTCTGTCCATCCACCAGCTTGTCGAGAACTCGGACGAGACCTTCTGCATTGACAACGAGGCTCTCTACGACATCTGCATGCGCACTCTCAAGCTCTCCAACCCCTCGTACGGCGACCTGAACTACCTTGTCTCCGCCGTCATGTCCGGTGTCACCACCTGCCTGCGTTTCCCCGGTCAGCTCAACTCTGACCTGCGCAAGCTCGCCGTCAACATGGTTCCTTTCCCACGTCTTCACTTCTTCATGGTCGGCTTCGCTCCCCTCACCAGCCGTGGCGCCCACTCCTTCCGTGCCG
>MT199881_1_Microdochium_yunnanense_strain_SAUCC1011_
AGGTCTCCGTAGGTGAACCTGCGGAGGGATCATTACTGAGTT-TTTAACTCTCCAAACCATGTGAAC-TTACCACTGTTGCCTCGGTGGATGGGTG---CTG------------GAAACAGTGCC---TACCACCGGTGGAC-TACTAAACTCTTGTTAATTTTTGGC-ATTCTGAATCATAACTAAGAAATAAGTTAAAACTTTCAACAACGGATCTCTTGGTTCTGGCATCGATGAAGAACGCAGCGAAATGCGATAAGTAATGTGAATTGCAGAATTCAGTGAATCATCGAATCTTTGAACGCACATTGCGCCCATTAGTATTCTAGTGGGCATGCCTGTTCGAGCGTCATTTCAACCCTTAAGCCTAGCTTAGTGTTGGGAGACTGC-CTAATACGCAGCTCCTCAAAACCAG-TGGCGGAGTCTTTTCGTGCTCTGAGCGTAGTAATTC-TTTATCTCGCTTCTGCAAGCCGGCTAGACGACAGCCATAAACCGCACCCTTC------------GGGGGCAC----TTTTTAATGG-TGACCTC-GATCAGGTAGAATGCAAGCCCCCT-------AGGGATTGCCCTAGTAACGGCG-AGTGAAGCGGCAACAGCTCAAATTTGAAATCTGGCCTTCTGGTCCGAATTGTAATTTGTAGAGGATGCTTTTGGTTAGGTACCTTTCGAGTTCCTTGGAACAGGACGCCTTAGAGGGTGAGAGCCCCGTACGATTGGATGCCGAGCCTCTGTAAAGCTCCTTCGACGAGTCGAGTAGTTTGGGAATGCTGCTCTAAATGGGAGGTAAATTTCTTCTAAAGCTAAATACCGGCCAGAGACCGATAGCGCACAAGTAGAGTGATCGAAAGATGAAAAGCACTTTGAAAAGAGGGTTAAATAGTACGTGAAATTGTTGAAAGGGAAGGGCTTATGACCAGACCTTTGCCTTGCGGATCATCCGGTGTTCTCACCGGTGCACTTCGCTTGGTTGAGGCCAGCATCAGTTTTGGCGGCCGGATAAAGACTTCAGGAATGTGACTCCCCCGGGAGTGTTATAGCCTGCTGTGTAATACGGCCGCCGGGACTGAGGACCGCGCTTCGGCTAGGATGCTGGCATAATGGTCATCAGCCACCCGTCTTGAAACACGGACCAAGGAGTCGAACATTTATGCGAGTTTTTGGGTGTTAAACCCTCAAGCGTAATGAAAGTGAACGGAGGTGAGAGCCCTTACGGGTGCATCATCGACCGATCCTGATGTCTTCGGATGGATTTGAGTAAGAGCATAACTGTTCGGACCCGAAAGATGGTGAACTATGCGTGGATAGGGTGAAGCCAGAGGAAACTCTGGTGGAGGCTCGCAGCGGTTCTGACGTGCAAATCGATCGTCAAATCTGCGCATGGGGGCGAAAGACTAGTTACACTTTTGCGTCTACCTTGTCCCATTTGCGTCGCACAAACACCCCGGTAGGCAGAGACGGTAAGCTGGCCAAACCTCGCCAGCTGCACAACA-CACACTGGGGTCTTGTCTGCCCAGCAGAAACGCCTGAGGGTCAGGCCTGCGGTCTGGTCAAGAACCTTTCTCTCATGTGCTCGATTAGCGTCGGAACTTCAACGGAACCCATCATCGACTACATGATTACGAGAAACATGGAGGTGCTTGAGGAGTATGAACCACTCCGGTACCCCAACGCGACAAAAATCTTTCTGAATGGTTCGTGGATTGGTGTGCACCAGGATCCCAAGACATTGGTGCGCGATGTGCAACAACTCCGGCGCAACAACCAGATCCCTGCTGAGGTTTCGCTCATTCGTGACATCAGAGACCGCGAGTTCAAGATATTCTCTGACGCCGGCCGTGTCATGCGCCCTCTGTTCGTGGTGGAGCAGGAGGATAACCCAGATACAGGAGTTGAGAAGGGGTCGCTGGTGCTTAACAAAGAGCATATCAGGAAGCTTGAGAACGACCAGGCTCTGAATGCCGGTAGTGAGGAGTACTTTGGCTGGCAAGGTCTAGTCAACGAAGGCGTGATTGAGTACCTGGACGCCGAAGAAGAGGAGACCTCGATGATCTGCATGACCGCTGAGGATCTTGAAACCTTCCGTCTTGCGAAACAAGGTCATGACATGACAACTGACAATAGCGAAAAGCCGAACAAGCGTGTGAAGACCCGGATGAACCCGACAACACACATGTACACGCACTGCGAAATCCACCCCAGTATGTTGTTGGGCATCTGTGCCAGCATCATTCCCCCGGCAACAAGTATGTTCCTCGTGCCGTTCTCGTCGATCTTGAGCCCGGTACCATGGATGCCGTCCGTGCCGGTCCCTTCGGCCAGCTCTTCCGCCCCGACAACTTCGTCTTCGGTCAGTCTGGTGCTGGCAACAACTGGGCCAAGGGTCACTACACTGAGGGTGCCGAGCTTGTCGACCAGGTCCTCGAGGTCGTCCGTCGCGAGGCTGAGGGCTGCGACTGCCTCCAGGGTTTCCAGATCACCCACTCTCTCGGTGGTGGTACTGGTGCTGGTATGGGTACGCTCCTCATCTCCAAGATCCGCGAGGAGTTCCCCGACCGCATGATGGCCACCTTCTCGGTCGTCCCCTCGCCCAAGGTCTCCGACACCGTTGTCGAGCCTTACAACGCCACTCTGTCCGTTCACCAGCTAGTCGAGAACTCGGACGAGACCTTCTGCATTGACAACGAGGCTCTGTACGACATCTGCATGCGCACCCTGAAGCTCTCCAACCCCTCGTACGGCGACCTGAACTACCTCGTCTCCGCCGTCATGTCCGGTGTCACCACCTGCCTGCGTTTCCCTGGCCAGCTCAACTCTGACCTGCGCAAGCTCGCCGTCAACATGGTGCCCTTCCCCCGTCTGCACTTCTTCATGGTCGGCTTCGCTCCCCTGACCAGCCGTGGCGCCCACTCCTTCCGTGCCG
>MT199882_1_Microdochium_yunnanense_strain_SAUCC1012_
AGGTCTCCGTAGGTGAACCTGCGGAGGGATCATTACTGAGTT-TTTAACTCTCCAAACCATGTGAAC-TTACCACTGTTGCCTCGGTGGATGGGTG---CT-G-----------GAAACAGTGCC---TACCACCGGTGGAC-TACTAAACTCTTGTTAATTTTTGGC-ATTCTGAATCATAACTAAGAAATAAGTTAAAACTTTCAACAACGGATCTCTTGGTTCTGGCATCGATGAAGAACGCAGCGAAATGCGATAAGTAATGTGAATTGCAGAATTCAGTGAATCATCGAATCTTTGAACGCACATTGCGCCCATTAGTATTCTAGTGGGCATGCCTGTTCGAGCGTCATTTCAACCCTTAAGCCTAGCTTAGTGTTGGGAGACTGC-CTAATACGCAGCTCCTCAAAACCAG-TGGCGGAGTCTTTTCGTGCTCTGAGCGTAGTAATTC-TTTATCTCGCTTCTGCAAGCCGGCTAGACGACAGCCATAAACCGCACCCTTC------------GGGGGCAC----TTTTTAATGG-TGACCTC-GATCA-GTAG-----ATGCCAGTCC------AGGGATTGCCCTAGTAACGGCG-AGTGAAGCGGCAACAGCTCAAATTTGAAATCTGGCCTTCTGGTCCGAATTGTAATTTGTAGAGGATGCTTTTGGTTAGGTACCTTTCGAGTTCCTTGGAACAGGACGCCTTAGAGGGTGAGAGCCCCGTACGATTGGATGCCGAGCCTCTGTAAAGCTCCTTCGACGAGTCGAGTAGTTTGGGAATGCTGCTCTAAATGGGAGGTAAATTTCTTCTAAAGCTAAATACCGGCCAGAGACCGATAGCGCACAAGTAGAGTGATCGAAAGATGAAAAGCACTTTGAAAAGAGGGTTAAATAGTACGTGAAATTGTTGAAAGGGAAGGGCTTATGACCAGACCTTTGCCTTGCGGATCATCCGGTGTTCTCACCGGTGCACTTCGCTTGGTTGAGGCCAGCATCAGTTTTGGCGGCCGGATAAAGACTTCAGGAATGTGACTCCCCCGGGAGTGTTATAGCCTGCTGTGTAATACGGCCGCCGGGACTGAGGACCGCGCTTCGGCTAGGATGCTGGCATAATGGTCATCAGCCACCCGTCTTGAAACACGGACCAAGGAGTCGAACATTTATGCGAGTTTTTGGGTGTTAAACCCTCAAGCGTAATGAAAGTGAACGGAGGTGAGAGCCCTTACGGGTGCATCATCGACCGATCCTGATGTCTTCGGATGGATTTGAGTAAGAGCATAACTGTTCGGACCCGAAAGATGGTGAACTATGCGTGGATAGGGTGAAGCCAGAGGAAACTCTGGTGGAGGCTCGCAGCGGTTCTGACGTGCAAATCGATCGTCAAATCTGCGCATGGGGGCGAAAGACTAGTTACACTTTTGCGTCTACCTTGTCCCATTTGCGTCGCACAAACACCCCGGTAGGCAGAGACGGTAAGCTGGCCAAACCTCGCCAGCTGCACAACA-CACACTGGGGTCTTGTCTGCCCAGCAGAAACGCCTGAGGGTCAGGCCTGCGGTCTGGTCAAGAACCTTTCTCTCATGTGCTCGATTAGCGTCGGAACTTCAACGGAACCCATCATCGACTACATGATTACGAGAAACATGGAGGTGCTTGAGGAGTATGAACCACTCCGGTACCCCAACGCGACAAAAATCTTTCTGAATGGTTCGTGGATTGGTGTGCACCAGGATCCCAAGACATTGGTGCGCGATGTGCAACAACTCCGGCGCAACAACCAGATCCCTGCTGAGGTTTCGCTCATTCGTGACATCAGAGACCGCGAGTTCAAGATATTCTCTGACGCCGGCCGTGTCATGCGCCCTCTGTTCGTGGTGGAGCAGGAGGATAACCCAGATACAGGAGTTGAGAAGGGGTCGCTGGTGCTTAACAAAGAGCATATCAGGAAGCTTGAGAACGACCAGGCTCTGAATGCCGGTAGTGAGGAGTACTTTGGCTGGCAAGGTCTAGTCAACGAAGGCGTGATTGAGTACCTGGACGCCGAAGAAGAGGAGACCTCGATGATCTGCATGACCGCTGAGGATCTTGAAACCTTCCGTCTTGCGAAACAAGGTCATGACATGACCACTGACAATAGCGAAAAGCCGAACAAGCGTGTGAAGACCCGGATGAACCCGACAACACACATGTACACGCACTGCGAAATCCACCCCAGTATGTTGTTGGGCATCTGTGCCAGCATCATTCCCCCGGCAACAAGTATGTTCCTCGTGCCGTTCTCGTCGATCTTGAGCCCGGTACCATGGATGCCGTCCGTGCCGGTCCCTTCGGCCAGCTCTTCCGCCCCGACAACTTCGTCTTCGGTCAGTCTGGTGCTGGCAACAACTGGGCCAAGGGTCACTACACTGAGGGTGCCGAGCTTGTCGACCAGGTCCTCGAGGTCGTCCGTCGCGAGGCTGAGGGCTGCGACTGCCTCCAGGGTTTCCAGATCACCCACTCTCTCGGTGGTGGTACTGGTGCTGGTATGGGTACGCTCCTCATCTCCAAGATCCGCGAGGAGTTCCCCGACCGCATGATGGCCACCTTCTCGGTCGTCCCCTCGCCCAAGGTCTCCGACACCGTTGTCGAGCCTTACAACGCCACTCTGTCCGTTCACCAGCTAGTCGAGAACTCGGACGAGACCTTCTGCATTGACAACGAGGCTCTGTACGACATCTGCATGCGCACCCTGAAGCTCTCCAACCCCTCGTACGGCGACCTGAACTACCTCGTCTCCGCCGTCATGTCCGGTGTCACCACCTGCCTGCGTTTCCCTGGCCAGCTCAACTCTGACCTGCGCAAGCTCGCCGTCAACATGGTGCCCTTCCCCCGTCTGCACTTCTTCATGGTCGGCTTCGCTCCCCTGACCAGCCGTGGCGCCCACTCCTTCCGTGCCG
>KP859044_1_Idriella_lunata_strain_CBS_204_56_
--GTCTCCGTAGGTGAACCTGCGGAGGGATCATTACTGAGTT-TTAAACTCCCAAACCATTGTGAAC-TTACCACTGTTGCCTCGGCGG--CAGTC---CTCTTCTCAC-----GAAGTAG-GCG----GCCGCCGGTGGAC-TACTAAACTCTTGTTAATTTTTGTCAATTCTGAATTAAAA--ACTTAATAAGTTAAAACTTTCAACAACGGATCTCTTGGTTCTGGCATCGATGAAGAACGCAGCGAAATGCGATAAGTAATGTGAATTGCAGAATTCAGTGAATCATCGAATCTTTGAACGCACATTGCGCCCATTAGTATTCTAGTGGGCATGCCTGTTCGAGCGTCATTTCAACCCTTAAGCTTAGCTTAGTATTGGGAATCTGC-CTAAACCGCAGTTCCTTAAATCTAGTTGGCAGAGCACATCTGTACTCTGAGCGTAGTAATTC-ATTATCTCGCTTTCTGAAGACAGTTGTACGATCGCCATAAACCTATTTAT--------------------------TTTTTAATGGTTGACCTCGGATCAGGTAGGA---ATACCCGCTGAACTTAAGGGATTGCCCCAGTAACGGCG-AGTGAAGCGGCAACAGCTCAAATTTGAAATCTGGCCTTCTGGTCCGAATTGTAATTTGTAGAGGATGCTTTTGGTTAGGTACCTTCCGAGTTCCTTGGAACAGGACGCCTTAGAGGGTGAGAGCCCCGTACGGTTGGATACCGAGCCTCTGTAAAGCTCCTTCGACGAGTCGAGTAGTTTGGGAATGCTGCTCTAAATGGGAGGTAAATTTCTTCTAAAGCTAAATACCGGCCAGAGACCGATAGCGCACAAGTAGAGTGATCGAAAGATGAAAAGCACTTTGAAAAGAGGGTTAAATAGTACGTGAAATTGTTGAAAGGGAAGGGCTTATGACCAGACCTTTGCCTTGCGGATCATCCGGTGTTCTCACCGGTGCACTTCGCTTGGTTTAGGCCAGCATCGATTTCGGTAGGGGGATAAAGACTTTAGTAATGTGGCTCCTCCGGGAGTGTTATAGACTATTGTGTAATACCTTTACTGGGATCGAGGACCGCGCTTCGGCTAGGATGCTGGCATAATGGTCATCAGCCACCCGTCTTGAAACACGGACCAAGGAGTCGAACATTTATGCGAGTGTTTGGGTGTTAAACCCTCACGCGTAATGAAAGTGAACGGAGGTGAGAGCCCTTTTGGGTGCATCATCGACCGATCCTGATGTCTTCGGATGGATTTGAGTAAGAGCATAACTGTTCGGACCCGAAAGATGGTGAACTATGCGTGGATAGGGTGAAGCCAGAGGAAACTCTGGTGGAGGCTCGCAGCGGTTCTGACGTGCAAATCGATCGTCAAATCTGCGCATGGGGGCGAAAGACTA---------------------------------------------------------------------------------------------------------------------------------------------------------------------------------------------------------------------------------------------------------------------------------------------------------------------------------------------------------------------------------------------------------------------------------------------------------------------------------------------------------------------------------------------------------------------------------------------------------------------------------------------------------------------------------------------------------------------------------------------------------------------------------------------------------------------------------------------------------------------------------------------------------------------------------------------------------------------------------------------------------------------------------------------------------------------------------------------------------------------------------------------------------------------------------------------------------------------------------------------------------------------------------------------------------------------------------------------------------------------------------------------------------------------------------------------------------------------------------------------------------------------------------------------------------------------------------------
>KP859043_1_Idriella_lunata_strain_CBS_177_57_
AGGTCTCCGTAGGTGAACCTGCGGAGGGATCATTACTGAGTT-TTAAACTCCCAAACCATTGTGAAC-TTACCACTGTTGCCTCGGCGG--CAGTC---CTCTTCTCAC-----GAAGTAG-GCG----GCCGCCGGTGGAC-TACTAAACTCTTGTTAATTTTTGTCAATTCTGAATTAAAA--ACTTAATAAGTTAAAACTTTCAACAACGGATCTCTTGGTTCTGGCATCGATGAAGAACGCAGCGAAATGCGATAAGTAATGTGAATTGCAGAATTCAGTGAATCATCGAATCTTTGAACGCACATTGCGCCCATTAGTATTCTAGTGGGCATGCCTGTTCGAGCGTCATTTCAACCCTTAAGCTTAGCTTAGTATTGGGAATCTGC-CTAAACCGCAGTTCCTTAAATCTAGTTGGCAGAGCACATCTGTACTCTGAGCGTAGTAATTC-ATTATCTCGCTTTCTGAAGACAGTTGTACGATCGCCATAAACCTATTTAT--------------------------TTTTTAATGGTTGACCTCGGATCAGGTAGGA---ATACCCGCTGAACTTAAGGGATTGCCCCAGTAACGGCG-AGTGAAGCGGCAACAGCTCAAATTTGAAATCTGGCCTTCTGGTCCGAATTGTAATTTGTAGAGGATGCTTTTGGTTAGGTACCTTCCGAGTTCCTTGGAACAGGACGCCTTAGAGGGTGAGAGCCCCGTACGGTTGGATACCGAGCCTCTGTAAAGCTCCTTCGACGAGTCGAGTAGTTTGGGAATGCTGCTCTAAATGGGAGGTAAATTTCTTCTAAAGCTAAATACCGGCCAGAGACCGATAGCGCACAAGTAGAGTGATCGAAAGATGAAAAGCACTTTGAAAAGAGGGTTAAATAGTACGTGAAATTGTTGAAAGGGAAGGGCTTATGACCAGACCTTTGCCTTGCGGATCATCCGGTGTTCTCACCGGTGCACTTCGCTTGGTTTAGGCCAGCATCGATTTCGGTAGGGGGATAAAGACTTTAGTAATGTGGCTCCTCCGGGAGTGTTATAGACTATTGTGTAATACCTTNACTGGGATCGAGGACCGCGCTTCGGCTAGGATGCTGGCATAATGGTCATCAGCCACCCGTCTTGAAACACGGACCAAGGAGTCGAACATTTATGCGAGTGTTTGGGTGTTAAACCCTCACGCGTAATGAAAGTGAACGGAGGTGAGAGCCCTTTTGGGTGCATCATCGACCGATCCTGATGTCTTCGGATGGATTTGAGTAAGAGCATAACTGTTCGGACCCGAAAGATGGTGAACTATGCGTGGATAGGGTGAAGCCAGAGGAAACTCTGGTGGAGGCTCGCAGCGGTTCTGACGTGCAAATCGATCGTCAAATCTGCGCATGGGGGCGAAAGACTA---------------------------------------------------------------------------------------------------------------------------------------------------------------------------------------------------------------------------------------------------------------------------------------------------------------------------------------------------------------------------------------------------------------------------------------------------------------------------------------------------------------------------------------------------------------------------------------------------------------------------------------------------------------------------------------------------------------------------------------------------------------------------------------------------------------------------------------------------------------------------------------------------------------------------------------------------------------------------------------------------------------------------------------------------------------------------------------------------------------------------------------------------------------------------------------------------------------------------------------------------------------------------------------------------------------------------------------------------------------------------------------------------------------------------------------------------------------------------------------------------------------------------------------------------------------------------------------
>1862_1
AGGTCTCCGTAGGTGAACCTGCGGAGGGATCATTACAGAGTTATCTAACTCCTAAAACCATGTGAAC-TTACCACTGTTGCCTCGGTGG-ATGGTG---CTG------------GAAACAGCACT---GGAAGCCGGTGGAC-ATCTAAACTCTTGTTAATTTTTGGC-ATTCTGAATCATAACTAAGAAATAAGTTAAAACTTTCAACAACGGATCTCTTGGTTCTGGCATCGATGAAGAACGCAGCGAAATGCGATAAGTAATGTGAATTGCAGAATTCAGTGAATCATCGAATCTTTGAACGCACATTGCGCCCATTAGTATTCTAGTGGGCATGCCTGTTCGAGCGTCATTTCAACCCTTAAGCCTAGCTTAGTGTTGGGAGACTGC-CTAATACGCAGCTCCTCAAAACCAG-TGGCA-AGTTTTTACGTACTCTGAGCGCAGTAATTC-TAT-TCTCGCTTCTGAAAACGT-CTAGACGATAGCCAAAAACCGCATGCTTC------------GGCAGCAC----TTTTTAATGGTTGACCTCGGATCAGGTAGGA---ATACCCGCTGAACTTAAGGGATTGCCCTAGTAACGGCG-AGTGAAGCGGCAACAGCTCAAATTTGAAATCTGGCCTTCTGGTCCGAATTGTAATTTGTAGAGGATGACTTTGGTTAGGTACCTTTCGAGTTCCTTGGAACAGGACGCCTTAGAGGGTGAGAGCCCCGTACGATTGGATGCCGAGCCTCTGTAAGTCTCCTTCGACGAGTCGAGTAGTTTGGGAATGCTGCTCTAAATGGGAGGTAAATTTCTTCTAAAGCTAAATACCGGCCAGAGACCGATAGCGCACAAGTAGAGTGATCGAAAGATGAAAAGCACTTTGAAAAGAGGGTTAAATAGTACGTGAAATTGTTGAAAGGGAAGGGCTTATGACCAGACCTTTGCATTGAGGATCATCCGGTGTTCTCACCGGTGCACTTCTCTTTGTTGAGGCCAGCATCAGTTCTAGTTGGGGGATAAAGACTTAAGGAATGTGGTTCCTCCGGGAATGTTATAGCCTTCTGTGTAATACCCTGACCGGGACTGAGGACCGCGCTTCGGCTAGGATGCTGGCATAATGGTCATCAGCCACCCGTCTTGAAACACGGACCAAGGAGTCGAACATTTATGCGAGTGTTTGGGTGTTAAACCCTCACGCGTAATGAAAGTGAACGGAGGTGAGAGCCCTTACGGGTGCATCATCGACCGATCCTGATGTCTTCGGATGGATTTGAGTAAGAGCATAACTGTTCGGACCCGAAAGATGGTGAACTATGCGTGGATAGGGTGAAGCCAGAGGAAACTCTGGTGGAGGCTCGCAGCGGTTCTGACGTGCAAATCGATCGTCAAATCTGCGCATGGGGGCGAAAG-CTAGTTACACATTCGCGTCGACCCTTTCTCATTTGCGCAGAACCAACACTCCTGTCGGCAGAGATGGCAAGCTTGCCAAGCCTCGCCAGCTGCACAACA-CGCATTGGGGTCTTGTGTGCCCTGCCGAAACGCCTGAAGGCCAGGCTTGCGGTCTTGTCAAGAACCTTTCTCTCATGTGCTCCATCAGTGTGGGCACTTCTACTGAGCCCATCATCGACTACATGATCACAAGAAACATGGAAGTCCTCGAGGAGTACGAGCCTCTGCGATACCCTAACGCCACGAAGATCTTCTTGAACGGATCTTGGATTGGTGTACACCAGGATCCCAAGACTCTTGTCAGAGATGTGCAACAGCTTCGTCGTAACAACCAGATTCCCGCTGAAGTGTCTCTCATTCGCGATATCAGAGATCGTGAGTTCAAGATCTTCTCCGATGCTGGACGTGTCATGCGACCTTTGTTTGTCGTGGAGCAGGAGGACAATCCGGACACTGGAGTCGAGAAAGGTTCCTTGGTCTTGAATAAGGAGCATATTCGCAAACTCGAGAATGACCAAGCACTCCCCCCTGGCAGTGACGAGTACTTTGGCTGGCAGGGCCTCGTCAATGAAGGTGTCATCGAGTACCTTGATGCTGAGGAAGAGGAGACCTCTATGATTTGCATGACCGCAGAAGACCTCGAGACTTTCCGTCTTACGAAACAAGGTCACGACATGACAACCGACAACAGTGAAGAGCCCAACAAGCGTGTCAAGACGAGGATGAATCCGACAACACACATGTACACCCATTGCGAAATCCACCCTAGAATGTTGCTGGGGATCTGCGCGAGTATCATTCCTCCGGTGGCAAGTACGTCCCCCGTGCTGTCCTCGTCGATCTTGAGCCCGGTACCATGGACGCCGTCCGTGCTGGTCCTTTCGGTCAGCTTTTCCGCCCCGACAACTTCGTCTTCGGTCAGTCCGGTGCCGGCAACAACTGGGCCAAGGGTCACTACACTGAGGGTGCTGAGCTCGTCGACCAGGTCCTTGAGGTCGTCCGTCGTGAGGCTGAAGGCTGCGACTGCCTCCAGGGTTTCCAGATCACCCACTCTCTTGGTGGTGGTACCGGTGCCGGTATGGGTACGCTTCTTATCTCCAAGATTCGTGAGGAGTTCCCCGACCGCATGATGGCCACCTTCTCCGTCGTTCCTTCCCCCAAGGTTTCCGACACCGTTGTCGAGCCTTACAACGCCACCCTCTCCGTCCACCAGCTTGTTGAGAACTCCGACGAGACATTCTGTATTGACAACGAGGCTCTGTACGATATCTGCATGCGTACTCTCAAGCTCTCCAACCCCTCTTACGGTGACTTGAACTACCTCGTCTCCGCCGTCATGTCTGGTGTCACCACCGGTTTCCGTTTCCCTGGTCAGCTTAACTCTGATCTTCGCAAGCTCGCCGTCAACATGGTGCCCTTCCCCCGTCTCCACTTCTTCATGGTCGGCTTCGCTCCCCTGACCAGCCGTGGCGCTCACTCCTTCCGTGCCG
>1862_1_2
AGGTCTCCGTAGGTGAACCTGCGGAGGGATCATTACAGAGTTATCTAACTCCTAAAACCATGTGAAC-TTACCACTGTTGCCTCGGTGG-ATGGTG---CTG------------GAAACAGCACT---GGAAGCCGGTGGAC-ATCTAAACTCTTGTTAATTTTTGGC-ATTCTGAATCATAACTAAGAAATAAGTTAAAACTTTCAACAACGGATCTCTTGGTTCTGGCATCGATGAAGAACGCAGCGAAATGCGATAAGTAATGTGAATTGCAGAATTCAGTGAATCATCGAATCTTTGAACGCACATTGCGCCCATTAGTATTCTAGTGGGCATGCCTGTTCGAGCGTCATTTCAACCCTTAAGCCTAGCTTAGTGTTGGGAGACTGC-CTAATACGCAGCTCCTCAAAACCAG-TGGCA-AGTTTTTACGTACTCTGAGCGCAGTAATTC-TAT-TCTCGCTTCTGAAAACGT-CTAGACGATAGCCAAAAACCGCATGCTTC------------GGCAGCAC----TTTTTAATGGTTGACCTCGGATCAGGTAGGA---ATACCCGCTGAACTTAAGGGATTGCCCTAGTAACGGCG-AGTGAAGCGGCAACAGCTCAAATTTGAAATCTGGCCTTCTGGTCCGAATTGTAATTTGTAGAGGATGACTTTGGTTAGGTACCTTTCGAGTTCCTTGGAACAGGACGCCTTAGAGGGTGAGAGCCCCGTACGATTGGATGCCGAGCCTCTGTAAGTCTCCTTCGACGAGTCGAGTAGTTTGGGAATGCTGCTCTAAATGGGAGGTAAATTTCTTCTAAAGCTAAATACCGGCCAGAGACCGATAGCGCACAAGTAGAGTGATCGAAAGATGAAAAGCACTTTGAAAAGAGGGTTAAATAGTACGTGAAATTGTTGAAAGGGAAGGGCTTATGACCAGACCTTTGCATTGAGGATCATCCGGTGTTCTCACCGGTGCACTTCTCTTTGTTGAGGCCAGCATCAGTTCTAGTTGGGGGATAAAGACTTAAGGAATGTGGTTCCTCCGGGAATGTTATAGCCTTCTGTGTAATACCCTGACCGGGACTGAGGACCGCGCTTCGGCTAGGATGCTGGCATAATGGTCATCAGCCACCCGTCTTGAAACACGGACCAAGGAGTCGAACATTTATGCGAGTGTTTGGGTGTTAAACCCTCACGCGTAATGAAAGTGAACGGAGGTGAGAGCCCTTACGGGTGCATCATCGACCGATCCTGATGTCTTCGGATGGATTTGAGTAAGAGCATAACTGTTCGGACCCGAAAGATGGTGAACTATGCGTGGATAGGGTGAAGCCAGAGGAAACTCTGGTGGAGGCTCGCAGCGGTTCTGACGTGCAAATCGATCGTCAAATCTGCGCATGGGGGCGAAAG-CTAGTTACACATTCGCGTCGACCCTTTCTCATTTGCGCAGAACCAACACTCCTGTCGGCAGAGATGGCAAGCTTGCCAAGCCTCGCCAGCTGCACAACA-CGCATTGGGGTCTTGTGTGCCCTGCCGAAACGCCTGAAGGCCAGGCTTGCGGTCTTGTCAAGAACCTTTCTCTCATGTGCTCCATCAGTGTGGGCACTTCTACTGAGCCCATCATCGACTACATGATCACAAGAAACATGGAAGTCCTCGAGGAGTACGAGCCTCTGCGATACCCTAACGCCACGAAGATCTTCTTGAACGGATCTTGGATTGGTGTACACCAGGATCCCAAGACTCTTGTCAGAGATGTGCAACAGCTTCGTCGTAACAACCAGATTCCCGCTGAAGTGTCTCTCATTCGCGATATCAGAGATCGTGAGTTCAAGATCTTCTCCGATGCTGGACGTGTCATGCGACCTTTGTTTGTCGTGGAGCAGGAGGACAATCCGGACACTGGAGTCGAGAAAGGTTCCTTGGTCTTGAATAAGGAGCATATTCGCAAACTCGAGAATGACCAAGCACTCCCCCCTGGCAGTGACGAGTACTTTGGCTGGCAGGGCCTCGTCAATGAAGGTGTCATCGAGTACCTTGATGCTGAGGAAGAGGAGACCTCTATGATTTGCATGACCGCAGAAGACCTCGAGACTTTCCGTCTTACGAAACAAGGTCACGACATGACAACCGACAACAGTGAAGAGCCCAACAAGCGTGTCAAGACGAGGATGAATCCGACAACACACATGTACACCCATTGCGAAATCCACCCTAGAATGTTGCTGGGGATCTGCGCGAGTATCATTCCTCCGGTGGCAAGTACGTCCCCCGTGCTGTCCTCGTCGATCTTGAGCCCGGTACCATGGACGCCGTCCGTGCTGGTCCTTTCGGTCAGCTTTTCCGCCCCGACAACTTCGTCTTCGGTCAGTCCGGTGCCGGCAACAACTGGGCCAAGGGTCACTACACTGAGGGTGCTGAGCTCGTCGACCAGGTCCTTGAGGTCGTCCGTCGTGAGGCTGAAGGCTGCGACTGCCTCCAGGGTTTCCAGATCACCCACTCTCTTGGTGGTGGTACCGGTGCCGGTATGGGTACGCTTCTTATCTCCAAGATTCGTGAGGAGTTCCCCGACCGCATGATGGCCACCTTCTCCGTCGTTCCTTCCCCCAAGGTTTCCGACACCGTTGTCGAGCCTTACAACGCCACCCTCTCCGTCCACCAGCTTGTTGAGAACTCCGACGAGACATTCTGTATTGACAACGAGGCTCTGTACGATATCTGCATGCGTACTCTCAAGCTCTCCAACCCCTCTTACGGTGACTTGAACTACCTCGTCTCCGCCGTCATGTCTGGTGTCACCACCGGTTTCCGTTTCCCTGGTCAGCTTAACTCTGATCTTCGCAAGCTCGCCGTCAACATGGTGCCCTTCCCCCGTCTCCACTTCTTCATGGTCGGCTTCGCTCCCCTGACCAGCCGTGGCGCTCACTCCTTCCGTGCCG
>2450_1
AGGTCTCCGTAGGTGAACCTGCGGAGGGATCATTACAGAGTT-TTTAACTCCTAAAACCATGTGAAC-TTACCACTGTTGCCTCGGTGG-AAGGTA--TCC-------------GAAAGGGTACT---GGAAGCCGGTGGAC-ATCTAAACTCTTGTTAATCTTTGTT-ATTCTGAATCTAAACTAAGAAATAAGTTAAAACTTTCAACAACGGATCTCTTGGTTCTGGCATCGATGAAGAACGCAGCGAAATGCGATAAGTAATGTGAATTGCAGAATTCAGTGAATCATCGAATCTTTGAACGCACATTGCGCCCATTAGTATTCTAGTGGGCATGCCTGTTCGAGCGTCATTTCAACCCTTAAGCCTAGCTTAGTGTTGGGAGACTGC-CTAATACGCAGCTCCTCAAAACCAG-TGGCAGAGTTTTTACGTACTCTGAGCGCAGTAATTC-TAT-TCTCGCTTCTGAAAACGT-CTAGACGATAGCCAAAAACCGCATGCTTC------------GGCAGCAC----TTTTTAATGGTTGACCTCGGATCAGGTAGGA---ATACCCGCTGAACTTAAGGGATTGCCCTAGTAACGGCG-AGTGAAGCGGCAACAGCTCAAATTTGAAATCTGGCCTTCTGGTCCGAATTGTAATTTGTAGAGGATGACTTTGGTTAGGTACCTTCCGAGTTCCTTGGAACAGGACGCCTTAGAGGGTGAGAGCCCCGTACGGTTGGATGCCGAGCCTCTGTAAGTCTCCTTCGACGAGTCGAGTAGTTTGGGAATGCTGCTCTAAATGGGAGGTAAATTTCTTCTAAAGCTAAATACCGGCCAGAGACCGATAGCGCACAAGTAGAGTGATCGAAAGATGAAAAGCACTTTGAAAAGAGGGTTAAATAGTACGTGAAATTGTTGAAAGGGAAGGGCTTATGACCAGACCTTTGCATTGAGAATCATCCGGTGTTCTCACCGGTGCACTTCTCTTTGTTGAGGCCAGCATCAGTTTCGGGCGGGGGATAAAGACTTAAGGAATGTGATTCCTCCGGGAATGTTATAGCCTTTTGTGTAATACCCTGCCTGGGACTGAGGACCGCGCTTCGGCTAGGATGCTGGCATAATGGTCATCAGCCACCCGTCTTGAAACACGGACCAAGGAGTCGAACATTTATGCGAGTGTTTGGGTGTTAAACCCTCACGCGTAATGAAAGTGAACGGAGGTGAGAGCCCTTACGGGTGCATCATCGACCGATCCTGATGTCTTCGGATGGATTTGAGTAAGAGCATAACTGTTCGGACCCGAAAGATGGTGAACTATGCGTGGATAGGGTGAAGCCAGAGGAAACTCTGGTGGAGGCTCGCAGCGGTTCTGACGTGCAAATCGATCGTCAAATCTGCGCATGGGGGCGAAAGACTA-TTACACATTTGCATCCACCCTTTCCCATTTACGCAGAACCAACACCCCCGTTGGTAGAGATGGCAAGCTTGCCAAACCTCGCCAGCTGCACAACA-CACATTGGGGTCTTGTGTGCCCTGCCGAGACGCCTGAAGGTCAGGCTTGTGGTCTTGTCAAGAACCTTTCGCTCATGTGCTCGATCAGTGTGGGAACCTCCACGGAGCCGATCATCGACTACATGATCACCAGAAACATGGAAGTCCTGGAGGAGTACGAACCTCTGCGATACCCCAACGCCACCAAGATCTTCTTGAATGGATCCTGGATTGGTGTCCACCAGGACCCCAAGACTCTCGTTAGAGATGTGCAGCAGCTCCGTCGCAACAATCAGATTCCTGCTGAGGTCTCTCTCATTCGCGATATCAGAGATCGTGAGTTCAAGATCTTCTCTGATGCTGGACGTGTTATGCGACCTTTGCTCGTTGTAGAACAGGAAAACAACCCGGATACTGGGGTGGAGAAGGGTTCTTTGGTTCTGAACAAGGAACACATTCGGAAGCTCGAAAACGACCAAGCTCTTCCGCCTGGTAGTGACGAGTACTTTGGATGGCAGGGTCTAGTCAACGAAGGTGTCATCGAATACCTGGATGCTGAGGAAGAGGAGACTTCCATGATCTGTATGACTGCGGAAGATTTGGAAACTTTCCGCCTTACCAAGCAGGGTCACGACATGACAACCGACAATAGTGAAGAGCCGAACAAGCGTGTCAAGACGAGAATGAATCCGACAACACACATGTACACTCATTGCGAAATCCACCCTAAAATGTTGGTGGGGATTTGCGCAAGAATCATTTCCCCGGTGGCAAGTACGTTCCCCGTGCCGTCCTCGTCGATCTTGAGCCCGGTACCATGGACGCTGTCCGTGCTGGTCCTTTCGGTCAGCTCTTCCGCCCCGACAACTTCGTCTTCGGTCAGTCCGGTGCCGGCAACAACTGGGCCAAGGGTCATTACACTGAGGGTGCCGAGCTTGTCGACCAGGTCCTCGAGGTTGTCCGTCGTGAGGCTGAAGGCTGCGACTGCCTCCAGGGTTTCCAGATCACCCACTCTCTCGGTGGTGGTACCGGTGCCGGTATGGGTACGCTCCTTATCTCCAAGATCCGTGAGGAGTTCCCCGACCGCATGATGGCCACCTTCTCCGTCGTTCCTTCCCCCAAGGTTTCCGACACCGTTGTTGAGCCTTACAACGCTACTCTCTCCGTTCACCAGCTCGTCGAGAACTCTGACGAGACCTTCTGTATTGATAACGAGGCTCTGTACGACATCTGCATGCGTACCCTCAAGCTCTCCAACCCCTCCTACGGCGACTTGAACTACCTTGTCTCCGCCGTCATGTCCGGTGTCACCACTGGTTTCCGTTTCCCTGGTCAGCTTAACTCGGATCTTCGCAAGCTCGCCGTCAACATGGTGCCCTTCCCTCGTCTCCACTTTTTCATGGTCGGCTTCGCTCCCCTCACCAGCCGTGGCGCCCACTCCTTCCGTGCCG
>2450_1_2
AGGTCTCCGTAGGTGAACCTGCGGAGGGATCATTACAGAGTT-TTTAACTCCTAAAACCATGTGAAC-TTACCACTGTTGCCTCGGTGG-AAGGTA--TCC-------------GAAAGGGTACT---GGAAGCCGGTGGAC-ATCTAAACTCTTGTTAATCTTTGTT-ATTCTGAATCTAAACTAAGAAATAAGTTAAAACTTTCAACAACGGATCTCTTGGTTCTGGCATCGATGAAGAACGCAGCGAAATGCGATAAGTAATGTGAATTGCAGAATTCAGTGAATCATCGAATCTTTGAACGCACATTGCGCCCATTAGTATTCTAGTGGGCATGCCTGTTCGAGCGTCATTTCAACCCTTAAGCCTAGCTTAGTGTTGGGAGACTGC-CTAATACGCAGCTCCTCAAAACCAG-TGGCAGAGTTTTTACGTACTCTGAGCGCAGTAATTC-TAT-TCTCGCTTCTGAAAACGT-CTAGACGATAGCCAAAAACCGCATGCTTC------------GGCAGCAC----TTTTTAATGGTTGACCTCGGATCAGGTAGGA---ATACCCGCTGAACTTAAGGGATTGCCCTAGTAACGGCG-AGTGAAGCGGCAACAGCTCAAATTTGAAATCTGGCCTTCTGGTCCGAATTGTAATTTGTAGAGGATGACTTTGGTTAGGTACCTTCCGAGTTCCTTGGAACAGGACGCCTTAGAGGGTGAGAGCCCCGTACGGTTGGATGCCGAGCCTCTGTAAGTCTCCTTCGACGAGTCGAGTAGTTTGGGAATGCTGCTCTAAATGGGAGGTAAATTTCTTCTAAAGCTAAATACCGGCCAGAGACCGATAGCGCACAAGTAGAGTGATCGAAAGATGAAAAGCACTTTGAAAAGAGGGTTAAATAGTACGTGAAATTGTTGAAAGGGAAGGGCTTATGACCAGACCTTTGCATTGAGAATCATCCGGTGTTCTCACCGGTGCACTTCTCTTTGTTGAGGCCAGCATCAGTTTCGGGCGGGGGATAAAGACTTAAGGAATGTGATTCCTCCGGGAATGTTATAGCCTTTTGTGTAATACCCTGCCTGGGACTGAGGACCGCGCTTCGGCTAGGATGCTGGCATAATGGTCATCAGCCACCCGTCTTGAAACACGGACCAAGGAGTCGAACATTTATGCGAGTGTTTGGGTGTTAAACCCTCACGCGTAATGAAAGTGAACGGAGGTGAGAGCCCTTACGGGTGCATCATCGACCGATCCTGATGTCTTCGGATGGATTTGAGTAAGAGCATAACTGTTCGGACCCGAAAGATGGTGAACTATGCGTGGATAGGGTGAAGCCAGAGGAAACTCTGGTGGAGGCTCGCAGCGGTTCTGACGTGCAAATCGATCGTCAAATCTGCGCATGGGGGCGAAAGACTA-TTACACATTTGCATCCACCCTTTCCCATTTACGCAGAACCAACACCCCCGTTGGTAGAGATGGCAAGCTTGCCAAACCTCGCCAGCTGCACAACA-CACATTGGGGTCTTGTGTGCCCTGCCGAGACGCCTGAAGGTCAGGCTTGTGGTCTTGTCAAGAACCTTTCGCTCATGTGCTCGATCAGTGTGGGAACCTCCACGGAGCCGATCATCGACTACATGATCACCAGAAACATGGAAGTCCTGGAGGAGTACGAACCTCTGCGATACCCCAACGCCACCAAGATCTTCTTGAATGGATCCTGGATTGGTGTCCACCAGGACCCCAAGACTCTCGTTAGAGATGTGCAGCAGCTCCGTCGCAACAATCAGATTCCTGCTGAGGTCTCTCTCATTCGCGATATCAGAGATCGTGAGTTCAAGATCTTCTCTGATGCTGGACGTGTTATGCGACCTTTGCTCGTTGTAGAACAGGAAAACAACCCGGATACTGGGGTGGAGAAGGGTTCTTTGGTTCTGAACAAGGAACACATTCGGAAGCTCGAAAACGACCAAGCTCTTCCGCCTGGTAGTGACGAGTACTTTGGATGGCAGGGTCTAGTCAACGAAGGTGTCATCGAATACCTGGATGCTGAGGAAGAGGAGACTTCCATGATCTGTATGACTGCGGAAGATTTGGAAACTTTCCGCCTTACCAAGCAGGGTCACGACATGACAACCGACAATAGTGAAGAGCCGAACAAGCGTGTCAAGACGAGAATGAATCCGACAACACACATGTACACTCATTGCGAAATCCACCCTAAAATGTTGGTGGGGATTTGCGCAAGAATCATTTCCCCGGTGGCAAGTACGTTCCCCGTGCCGTCCTCGTCGATCTTGAGCCCGGTACCATGGACGCTGTCCGTGCTGGTCCTTTCGGTCAGCTCTTCCGCCCCGACAACTTCGTCTTCGGTCAGTCCGGTGCCGGCAACAACTGGGCCAAGGGTCATTACACTGAGGGTGCCGAGCTTGTCGACCAGGTCCTCGAGGTTGTCCGTCGTGAGGCTGAAGGCTGCGACTGCCTCCAGGGTTTCCAGATCACCCACTCTCTCGGTGGTGGTACCGGTGCCGGTATGGGTACGCTCCTTATCTCCAAGATCCGTGAGGAGTTCCCCGACCGCATGATGGCCACCTTCTCCGTCGTTCCTTCCCCCAAGGTTTCCGACACCGTTGTTGAGCCTTACAACGCTACTCTCTCCGTTCACCAGCTCGTCGAGAACTCTGACGAGACCTTCTGTATTGATAACGAGGCTCTGTACGACATCTGCATGCGTACCCTCAAGCTCTCCAACCCCTCCTACGGCGACTTGAACTACCTTGTCTCCGCCGTCATGTCCGGTGTCACCACTGGTTTCCGTTTCCCTGGTCAGCTTAACTCGGATCTTCGCAAGCTCGCCGTCAACATGGTGCCCTTCCCTCGTCTCCACTTTTTCATGGTCGGCTTCGCTCCCCTCACCAGCCGTGGCGCCCACTCCTTCCGTGCCG
>3583_1
AGGTCTCCGTAGGTGAACCTGCGGAGGGATCATTACAGAGTA-TTCTACTCCTAAAACCATGTGAAC-TTACCACTGTTGCCTCGGTGG-AAGGTGCTG---------------GAAACAGCACT---GGAAACCGGTGGAC-ATCTAAACTCTTGTTAATTTTTGGC-ATTCTGAATCATAACTAAGAAATAAGTTAAAACTTTCAACAACGGATCTCTTGGTTCTGGCATCGATGAAGAACGCAGCGAAATGCGATAAGTAATGTGAATTGCAGAATTCAGTGAATCATCGAATCTTTGAACGCACATTGCGCCCATTAGTATTCTAGTGGGCATGCCTGTTCGAGCGTCATTTCAACCCTTAAGCCTAGCTTAGTGTTGGGAGACTGC-CTAATACGCAGCTCCTCAAAACCAG-TGGCAGAGTTTTTACGTACTCTGAGCGCAGTAATTC-TAT-TCTCGCTTCTGAAAACGT-CTAGACGATAGCCAAAAACCGCATGCTTC------------GGCAGCAC----TTTTTAATGGTTGACCTCGGATCAGGTAGGA---ATACCCGCTGAACTTAAGGGATTGCCCTAGTAACGGCG-AGTGAAGCGGCAACAGCTCAAATTTGAAATCTGGCCTTCTGGTCCGAATTGTAATTTGTAGAGGATGACTTTGGTTAGGTACCTTTCGAGTTCCTTGGAACAGGACGCCTTAGAGGGTGAGAGCCCCGTACGATTGGATGCCGAGCCTCTGTAAGTCTCCTTCGACGAGTCGAGTAGTTTGGGAATGCTGCTCTAAATGGGAGGTAAATTTCTTCTAAAGCTAAATACCGGCCAGAGACCGATAGCGCACAAGTAGAGTGATCGAAAGATGAAAAGCACTTTGAAAAGAGGGTTAAATAGTACGTGAAATTGTTGAAAGGGAAGGGCTTATGACCAGACCTTTGCGTTGGGAATCATCCGGTGTTCTCACCGGTGCACTTCCTTTCGTTGAGGCCAGCATCAGTTTCTAGCGGGGGATAAAGACTTAAGGAATGTGATTCCTCCGGGAATGTTATAGCCTTTTGTGTAATACCCTGCCGGGGACTGAGGACCGCGCTTCGGCTAGGATGCTGGCATAATGGTCATCAGCCACCCGTCTTGAAACACGGACCAAGGAGTCGAACATTTATGCGAGTGTTTGGGTGTTAAACCCTCACGCGTAATGAAAGTGAACGGAGGTGAGAGCCCTTACGGGTGCATCATCGACCGATCCTGATGTCTTCGGATGGATTTGAGTAAGAGCATAACTGTTCGGACCCGAAAGATGGTGAACTATGCGTGGATAGGGTGAAGCCAGAGGAAACTCTGGTGGAGGCTCGCAGCGGTTCTGACGTGCAAATCGATCGTCAAATCTGCGCATGGGGGCGAAAGACTAGTT-CACATTCGCGTCCACCTT-TCCCA-TTGCGCAGACCCAACACCCCGGTTGGAAGAGA-GGCAAGCTTGCCAAGCCTCGCCAGCTGCACAACACCCCATTGGGGTCTTGTGTGCCCTGCCGAGACGCCTGAAGGCCAGGCTTGTGGCCTTGTCAAGAACCTTTCGCTCATGTGCTCGATCAGTGTGGGAACTTCCACAGAGCCTATCATCGACTACATGATCACAAGAAACATGGAAGTCCTTGAGGAGTACGAGCCATTACGATACCCCAACGCCACCAAGATCTTCTTGAACGGATCTTGGATTGGTGTCCACCAGGACCCCAAGACTCTTGTGAGAGATGTGCAGCAGCTTCGTCGTAACAACCAGATTCCTGCTGAGGTATCTTTGATTCGCGATATCAGGGATCGTGAGTTCAAGATCTTCTCAGACGCTGGCCGTGTCATGCGACCTCTCTTCGTCGTGGAACAGGAAGACAACCCAGATACTGGCGTTGAGAAGGGCTCCTTGGTTTTGAACAAGGAGCACATTCGCAAACTCGAGAACGACCAGGCTCTCCCCCCTGGGAGCGACGAGTACTTCGGCTGGCAAGGTCTAGTCAACGAAGGTGTCATCGAGTACCTTGATGCAGAAGAAGAGGAGACTTCCATGATCTGCATGACCGCAGAAGACTTGGAGACTTTCCGTCTTACAAAGCAAGGTCACGACATGACGACTGACAACAGCGAAGAGCCGAACAAGCGTGTCAAGACGAGGATGAATCCGACAACTCACATGTATACTCATTGCGAAATCCACCCTAGCATGTTGTTGGGAATCTGCGCGAGTATCATTCCTCCGGTGGCAAGTACGTTCCCCGTGCCGTCCTCGTCGATCTTGAGCCCGGTACCATGGACGCCGTCCGTGCTGGTCCTTTCGGTCAGCTTTTCCGACCCGACAACTTCGTCTTCGGTCAGTCCGGTGCCGGCAACAACTGGGCCAAGGGTCACTACACTGAAGGTGCCGAGCTTGTCGACCAGGTCCTCGAGGTCGTCCGTCGTGAGGCTGAAGGCTGCGACTGCCTCCAGGGTTTCCAGATCACCCACTCTCTCGGTGGTGGTACTGGTGCCGGTATGGGTACGCTCCTTATCTCCAAGATCCGCGAGGAGTTCCCCGACCGCATGATGGCTACCTTCTCCGTCGTCCCTTCCCCCAAGGTTTCCGACACCGTTGTTGAGCCTTACAACGCCACCCTCTCCGTCCACCAGCTCGTTGAGAACTCCGACGAGACCTTCTGTATCGACAACGAGGCGCTGTACGACATCTGCATGCGTACCCTCAAGCTCTCCAACCCCTCCTACGGCGACCTGAACTACCTCGTCTCCGCCGTCATGTCCGGTGTCACCACTGGTTTCCGTTTCCCCGGCCAGCTCAACTCTGATCTTCGCAAGCTCGCCGTCAACATGGTGCCCTTCCCCCGTCTTCACTTCTTCATGGTCGGCTTCGCTCCTCTGACCAGCCGTGGCGCTCACTCCTTCCGTGCCG
>3583_1_2
AGGTCTCCGTAGGTGAACCTGCGGAGGGATCATTACAGAGTA-TTCTACTCCTAAAACCATGTGAAC-TTACCACTGTTGCCTCGGTGG-AAGGTGCTG---------------GAAACAGCACT---GGAAACCGGTGGAC-ATCTAAACTCTTGTTAATTTTTGGC-ATTCTGAATCATAACTAAGAAATAAGTTAAAACTTTCAACAACGGATCTCTTGGTTCTGGCATCGATGAAGAACGCAGCGAAATGCGATAAGTAATGTGAATTGCAGAATTCAGTGAATCATCGAATCTTTGAACGCACATTGCGCCCATTAGTATTCTAGTGGGCATGCCTGTTCGAGCGTCATTTCAACCCTTAAGCCTAGCTTAGTGTTGGGAGACTGC-CTAATACGCAGCTCCTCAAAACCAG-TGGCAGAGTTTTTACGTACTCTGAGCGCAGTAATTC-TAT-TCTCGCTTCTGAAAACGT-CTAGACGATAGCCAAAAACCGCATGCTTC------------GGCAGCAC----TTTTTAATGGTTGACCTCGGATCAGGTAGGA---ATACCCGCTGAACTTAAGGGATTGCCCTAGTAACGGCG-AGTGAAGCGGCAACAGCTCAAATTTGAAATCTGGCCTTCTGGTCCGAATTGTAATTTGTAGAGGATGACTTTGGTTAGGTACCTTTCGAGTTCCTTGGAACAGGACGCCTTAGAGGGTGAGAGCCCCGTACGATTGGATGCCGAGCCTCTGTAAGTCTCCTTCGACGAGTCGAGTAGTTTGGGAATGCTGCTCTAAATGGGAGGTAAATTTCTTCTAAAGCTAAATACCGGCCAGAGACCGATAGCGCACAAGTAGAGTGATCGAAAGATGAAAAGCACTTTGAAAAGAGGGTTAAATAGTACGTGAAATTGTTGAAAGGGAAGGGCTTATGACCAGACCTTTGCGTTGGGAATCATCCGGTGTTCTCACCGGTGCACTTCCTTTCGTTGAGGCCAGCATCAGTTTCTAGCGGGGGATAAAGACTTAAGGAATGTGATTCCTCCGGGAATGTTATAGCCTTTTGTGTAATACCCTGCCGGGGACTGAGGACCGCGCTTCGGCTAGGATGCTGGCATAATGGTCATCAGCCACCCGTCTTGAAACACGGACCAAGGAGTCGAACATTTATGCGAGTGTTTGGGTGTTAAACCCTCACGCGTAATGAAAGTGAACGGAGGTGAGAGCCCTTACGGGTGCATCATCGACCGATCCTGATGTCTTCGGATGGATTTGAGTAAGAGCATAACTGTTCGGACCCGAAAGATGGTGAACTATGCGTGGATAGGGTGAAGCCAGAGGAAACTCTGGTGGAGGCTCGCAGCGGTTCTGACGTGCAAATCGATCGTCAAATCTGCGCATGGGGGCGAAAGACTAGTT-CACATTCGCGTCCACCTT-TCCCA-TTGCGCAGACCCAACACCCCGGTTGGAAGAGA-GGCAAGCTTGCCAAGCCTCGCCAGCTGCACAACACCCCATTGGGGTCTTGTGTGCCCTGCCGAGACGCCTGAAGGCCAGGCTTGTGGCCTTGTCAAGAACCTTTCGCTCATGTGCTCGATCAGTGTGGGAACTTCCACAGAGCCTATCATCGACTACATGATCACAAGAAACATGGAAGTCCTTGAGGAGTACGAGCCATTACGATACCCCAACGCCACCAAGATCTTCTTGAACGGATCTTGGATTGGTGTCCACCAGGACCCCAAGACTCTTGTGAGAGATGTGCAGCAGCTTCGTCGTAACAACCAGATTCCTGCTGAGGTATCTTTGATTCGCGATATCAGGGATCGTGAGTTCAAGATCTTCTCAGACGCTGGCCGTGTCATGCGACCTCTCTTCGTCGTGGAACAGGAAGACAACCCAGATACTGGCGTTGAGAAGGGCTCCTTGGTTTTGAACAAGGAGCACATTCGCAAACTCGAGAACGACCAGGCTCTCCCCCCTGGGAGCGACGAGTACTTCGGCTGGCAAGGTCTAGTCAACGAAGGTGTCATCGAGTACCTTGATGCAGAAGAAGAGGAGACTTCCATGATCTGCATGACCGCAGAAGACTTGGAGACTTTCCGTCTTACAAAGCAAGGTCACGACATGACGACTGACAACAGCGAAGAGCCGAACAAGCGTGTCAAGACGAGGATGAATCCGACAACTCACATGTATACTCATTGCGAAATCCACCCTAGCATGTTGTTGGGAATCTGCGCGAGTATCATTCCTCCGGTGGCAAGTACGTTCCCCGTGCCGTCCTCGTCGATCTTGAGCCCGGTACCATGGACGCCGTCCGTGCTGGTCCTTTCGGTCAGCTTTTCCGACCCGACAACTTCGTCTTCGGTCAGTCCGGTGCCGGCAACAACTGGGCCAAGGGTCACTACACTGAAGGTGCCGAGCTTGTCGACCAGGTCCTCGAGGTCGTCCGTCGTGAGGCTGAAGGCTGCGACTGCCTCCAGGGTTTCCAGATCACCCACTCTCTCGGTGGTGGTACTGGTGCCGGTATGGGTACGCTCCTTATCTCCAAGATCCGCGAGGAGTTCCCCGACCGCATGATGGCTACCTTCTCCGTCGTCCCTTCCCCCAAGGTTTCCGACACCGTTGTTGAGCCTTACAACGCCACCCTCTCCGTCCACCAGCTCGTTGAGAACTCCGACGAGACCTTCTGTATCGACAACGAGGCGCTGTACGACATCTGCATGCGTACCCTCAAGCTCTCCAACCCCTCCTACGGCGACCTGAACTACCTCGTCTCCGCCGTCATGTCCGGTGTCACCACTGGTTTCCGTTTCCCCGGCCAGCTCAACTCTGATCTTCGCAAGCTCGCCGTCAACATGGTGCCCTTCCCCCGTCTTCACTTCTTCATGGTCGGCTTCGCTCCTCTGACCAGCCGTGGCGCTCACTCCTTCCGTGCCG
